# Supplementary material for: Diffusion-rate sieving of propylene and propane mixtures in a cooperatively dynamic porous crystal
Source: Nat Commun. 2024 Apr 4;15:2898. doi: 10.1038/s41467-024-47268-7 (PMC10995200; doi:10.1038/s41467-024-47268-7)
Supplement: Supplementary file 3 — Source Data [file 41467_2024_47268_MOESM3_ESM.xlsx]

## Sheet: Figure 3
Figure 3a							Figure 3b											Figure 3c															Figure 3d
Temperature (K)	Uptake (cm3 g-1)	Temperature (K)	Uptake (cm3 g-1)	Selectivity			C3H6					C3H8						2θ (degree)	Intensity (a.u.)	Intensity (a.u.)	Intensity (a.u.)	Intensity (a.u.)	Intensity (a.u.)	Intensity (a.u.)	Intensity (a.u.)	Intensity (a.u.)	Intensity (a.u.)	Intensity (a.u.)	Intensity (a.u.)	Intensity (a.u.)			2θ (degree)	Intensity (a.u.)	Intensity (a.u.)	Intensity (a.u.)	Intensity (a.u.)	Intensity (a.u.)	Intensity (a.u.)	Intensity (a.u.)	Intensity (a.u.)	Intensity (a.u.)	Intensity (a.u.)	Intensity (a.u.)	Intensity (a.u.)
230	192.652	240	3.92599	47.4566			Adsorption		Desorption			Adsorption		Desorption				3	7750	32800	57835	82585	107786	132781	157745	182753	207736	233439	259362	285214			3	7740	32733	57828	82834	107836	132807	157858	183079	208527	234229	259810	285926
240	186.314	250	4.95988	36.0906			P/P0	Uptake (cm3 g-1)	P/P0	Uptake (cm3 g-1)		P/P0	Uptake (cm3 g-1)	P/P0	Uptake (cm3 g-1)			3.01	7782	32794	57563	82716	107779	132734	157742	182551	207605	233421	259442	285242			3.01	7822	32621	57827	82733	107812	132904	157660	182791	208588	234106	259941	286105
250	179.005	260	6.46484	26.5303			0.00494	9.05911	0.86842	198.792		0.00494	1.53661	0.8821	10.4312			3.02	7718	32780	57658	82584	107856	132884	157697	182764	207716	233403	259298	285425			3.02	7826	32771	57764	82628	107782	132890	157731	182941	208559	234001	259906	285939
260	171.514	270	9.23072	17.4025			0.00993	27.1058	0.80858	198.224		0.01014	4.56032	0.82329	10.4148			3.03	7844	32695	57641	82649	107795	132722	157658	182634	207712	233419	259302	285338			3.03	7658	32731	57624	82864	107707	132636	157868	182977	208549	233925	259880	285802
270	160.638	280	12.7256	11.0399			0.01006	44.9824	0.74849	197.94		0.01074	5.81036	0.76305	10.497			3.04	7795	32693	57703	82579	107529	132632	157633	182678	207732	233341	259062	285492			3.04	7787	32640	57662	82653	107792	132776	157786	182876	208556	233911	259776	285768
280	140.49	290	15.9565	8.23464			0.01025	62.4685	0.68861	196.663		0.01473	6.11524	0.70333	10.4546			3.05	7706	32592	57668	82499	107624	132765	157615	182712	207899	233427	259150	285367			3.05	7689	32668	57880	82578	107477	132636	157937	182882	208534	234022	259618	285857
290	131.396	300	19.584	6.21073			0.01057	79.0988	0.62886	195.641		0.04021	6.29627	0.64321	10.5036			3.06	7634	32794	57616	82497	107630	132542	157504	182580	207715	233347	259307	285147			3.06	7754	32595	57550	82633	107668	132767	157684	182948	208447	233929	259721	285677
300	121.631	310	22.4381	4.59972			0.01116	93.67	0.56896	194.972		0.058	6.45937	0.58316	10.4959			3.07	7639	32516	57490	82484	107663	132503	157534	182557	207611	233254	259085	285233			3.07	7641	32490	57687	82444	107585	132657	157742	182749	208242	233881	259607	285671
310	103.209	320	27.5967	2.77008			0.01248	105.119	0.50905	193.761		0.07607	6.62407	0.52308	10.4852			3.08	7686	32566	57521	82451	107476	132535	157455	182530	207566	233307	259198	285216			3.08	7663	32518	57560	82619	107665	132807	157661	182796	208233	233861	259580	285728
320	76.4452	330	19.8519	2.48845			0.01513	113.563	0.44885	192.215		0.11385	6.83627	0.46304	10.4504			3.09	7468	32487	57439	82419	107512	132645	157492	182572	207565	233118	259076	285097			3.09	7635	32553	57507	82537	107590	132524	157550	182816	208239	233869	259630	285770
330	49.4004	340	19.8903	1.98242			0.0187	116.582	0.38936	190.505		0.1438	7.02743	0.40288	10.402			3.1	7653	32598	57416	82488	107459	132480	157443	182507	207718	233143	259238	284977			3.1	7621	32504	57500	82409	107585	132698	157684	182679	208340	233916	259709	285640
340	39.431	350	18.3153	1.78552			0.04345	123.087	0.32952	188.575		0.17372	7.23583	0.34275	10.4661			3.11	7573	32512	57492	82371	107456	132551	157386	182424	207593	233409	259103	285123			3.11	7614	32425	57447	82421	107484	132424	157736	182651	208110	233732	259403	285559
350	32.7024	360	16.1118	1.67598			0.0597	128.343	0.2698	186.211		0.20358	7.4017	0.28274	10.3725			3.12	7688	32377	57479	82381	107439	132469	157336	182452	207475	233186	259143	284971			3.12	7488	32440	57405	82478	107530	132417	157578	182598	208290	233747	259624	285816
360	27.003	370	13.6888	1.62329			0.07625	133.644	0.21012	183.587		0.23368	7.5536	0.22218	10.3404			3.13	7500	32395	57433	82433	107341	132425	157379	182536	207477	233215	259088	284983			3.13	7515	32455	57299	82444	107482	132477	157516	182513	208079	233642	259599	285593
370	22.2209						0.11264	138.537	0.15055	179.938		0.26367	7.75149	0.16191	10.2541			3.14	7656	32430	57389	82450	107367	132271	157178	182426	207441	233163	258879	284889			3.14	7528	32478	57369	82306	107399	132442	157479	182778	208168	233606	259455	285626
							0.14122	142.911	0.121	176.695		0.29369	7.91746	0.13131	10.2199			3.15	7474	32489	57398	82485	107320	132393	157273	182308	207364	233142	259100	284786			3.15	7490	32305	57398	82345	107422	132448	157449	182679	208011	233623	259489	285505
							0.16997	146.505	0.07981	172.495		0.34347	8.06192	0.08902	10.1446			3.16	7565	32390	57345	82365	107251	132286	157266	182269	207278	233039	259103	284838			3.16	7480	32370	57356	82332	107364	132398	157477	182653	208147	233679	259354	285665
							0.19938	149.915	0.03881	166.098		0.38556	8.24052	0.04685	10.0999			3.17	7398	32274	57331	82331	107198	132324	157306	182361	207385	233182	258987	284906			3.17	7580	32318	57526	82308	107409	132319	157425	182509	208129	233682	259571	285411
							0.22852	153.102	0.01865	158.761		0.42772	8.41007	0.02462	9.99766			3.18	7424	32112	57333	82282	107288	132250	157218	182253	207352	233126	258847	285011			3.18	7449	32109	57245	82295	107364	132444	157444	182521	208193	233592	259446	285407
							0.2578	156.058	6.75148e-06	148.162		0.46953	8.57705	7.3557e-06	9.80612			3.19	7360	32225	57328	82323	107271	132229	157220	182305	207304	233127	258795	284872			3.19	7385	32294	57204	82139	107382	132344	157286	182431	208165	233602	259278	285352
							0.28721	158.72				0.51172	8.70597	7.27689e-06	9.53284			3.2	7220	32361	57224	82399	107109	132241	157184	182370	207417	233123	258784	284869			3.2	7418	32218	57215	82378	107114	132305	157386	182342	208031	233551	259285	285436
							0.33654	161.634				0.55357	8.94442	1.2242e-05	8.80262			3.21	7298	32246	57231	82113	107186	132143	157133	182300	207253	232886	258817	284874			3.21	7256	32264	57316	82229	107236	132399	157282	182378	207935	233670	259371	285459
							0.37778	164.3				0.5956	9.04045	0.000143738	8.31444			3.22	7288	32224	57274	82137	107280	132157	157228	182317	207176	232841	258810	284858			3.22	7169	32216	57223	82178	107379	132350	157307	182353	207897	233508	259388	285399
							0.4195	167				0.63792	9.19447					3.23	7242	32300	57227	81990	107153	132181	157102	182224	207123	232797	258907	284890			3.23	7434	32134	57288	82176	107183	132417	157418	182394	207917	233446	259129	285291
							0.46096	169.281				0.67992	9.27361					3.24	7349	32122	57267	82027	107081	131953	157023	182209	207198	232920	258764	284836			3.24	7212	32180	57002	82141	107166	132309	157347	182519	208139	233428	259269	285328
							0.50256	172.077				0.72232	9.48517					3.25	7247	32209	57242	81973	107162	132154	157058	182103	207088	232803	258867	284660			3.25	7227	32087	56960	82175	107213	132121	157202	182430	207907	233461	259206	285256
							0.54425	174.186				0.76444	9.63328					3.26	7281	32231	57075	81937	107078	132077	157067	182200	207235	232838	258679	284684			3.26	7335	32151	57037	82202	107175	132094	157217	182434	208015	233442	259382	285217
							0.58592	176.512				0.80673	9.72343					3.27	7279	32131	57051	82009	107116	132205	157079	182258	207087	232781	258719	284681			3.27	7027	32274	57156	82104	107325	132220	157318	182316	208067	233341	259223	285398
							0.62729	178.55				0.84881	9.95641					3.28	7131	32124	57066	82143	107107	132116	157058	182168	207147	232858	258639	284785			3.28	7134	32223	57126	82195	107050	132123	157381	182412	207993	233364	259197	285350
							0.66915	181.029				0.91069	10.0512					3.29	7182	32166	57099	82077	107178	131921	156967	182068	207212	232916	258708	284724			3.29	7135	32098	57042	82127	107128	132236	157332	182253	207896	233469	259199	285254
							0.71081	182.976				0.9648	10.2852					3.3	7354	32126	56890	82069	107038	132012	157109	182159	207112	232819	258744	284607			3.3	7170	32106	57062	82043	107124	132178	157244	182548	207862	233360	259227	285213
							0.75242	184.882				1.01879	10.417					3.31	7212	32015	57080	81852	107152	131938	157067	182225	207114	232806	258700	284808			3.31	7196	32055	56934	82071	106947	132139	157214	182324	207873	233534	259039	285191
							0.79435	187.424										3.32	7099	32084	57030	82035	107005	131878	157113	182184	207224	232900	258632	284763			3.32	7172	32013	56998	81952	107045	132022	157251	182115	207746	233449	259251	285310
							0.83604	189.642										3.33	7004	31879	57044	81908	107037	131944	156841	182014	207041	232674	258475	284592			3.33	7108	32141	56917	82071	107011	132025	157173	182203	207852	233391	259160	285209
							0.8972	192.218										3.34	7082	32159	56975	82080	107017	132011	156936	182033	207178	232705	258715	284503			3.34	7223	32057	57072	81930	107046	132067	157048	182126	207741	233380	259047	285135
							0.95102	195.257										3.35	7042	32009	56901	81913	106935	131894	156881	181957	206911	232748	258717	284575			3.35	7103	31979	56950	81915	107031	132031	157028	182144	207856	233309	259060	285190
							1.00405	198.087										3.36	7000	31940	56962	81810	106916	131815	156910	182070	207005	232587	258548	284536			3.36	7123	31969	57095	81904	107100	132072	156988	182153	207674	233268	259136	285251
																		3.37	7024	31982	57050	81822	106922	131869	156933	182072	206977	232645	258696	284543			3.37	7008	31889	56961	81980	106941	132186	156967	182175	207747	233156	259137	285123
																		3.38	6996	31992	56990	81894	106876	131831	156903	181977	207085	232684	258605	284523			3.38	7131	31888	56862	81922	106997	132158	156999	182186	207734	233218	259185	285032
																		3.39	7064	31996	56787	81819	106846	131790	156878	181861	207031	232734	258589	284493			3.39	6992	31970	56738	81927	107018	132197	157023	182087	207758	233305	259166	285143
																		3.4	7053	31847	57080	81803	106628	131821	156807	181932	206906	232528	258389	284598			3.4	6972	31904	56741	81885	106954	132022	157030	182212	207692	233270	258929	285313
																		3.41	6942	31960	56840	81838	106587	131849	156856	181940	206878	232697	258614	284295			3.41	7065	32018	56964	81869	106887	131999	156974	182128	207753	233245	258897	285162
																		3.42	7034	31914	56921	81729	106985	131810	156979	181746	206753	232646	258560	284361			3.42	7060	31906	56761	81699	106920	132012	157051	182165	207753	233212	259067	285075
																		3.43	6933	31902	56948	81818	106773	131734	156798	181930	206870	232581	258521	284441			3.43	6952	31946	56852	81947	106911	132020	156975	182148	207813	233153	258968	285028
																		3.44	6995	31827	57058	81728	106720	131759	156680	181979	206950	232824	258540	284432			3.44	6821	31921	56895	81888	106859	131966	156884	182102	207485	233132	259016	285190
																		3.45	7079	31945	56910	81684	106787	131902	156763	181840	206920	232624	258466	284545			3.45	6974	31814	56741	81944	106837	132101	156942	182145	207772	233058	259028	285099
																		3.46	6905	31860	56984	81777	106692	131862	156665	181861	206977	232559	258396	284558			3.46	6891	31824	56745	81771	106868	132052	156911	182126	207580	233164	258898	285088
																		3.47	7039	31954	56836	81787	106916	131794	156833	181945	206907	232630	258437	284376			3.47	6890	31845	56783	81775	106913	131924	156880	182105	207597	233067	258970	285002
																		3.48	7008	31965	56820	81927	106814	131850	156825	181902	206959	232544	258481	284464			3.48	6998	31846	56770	81739	106762	131881	156935	182099	207646	233157	258913	285085
																		3.49	6905	31833	56868	81844	106734	131754	156691	181934	206823	232553	258460	284290			3.49	6920	31874	56837	81690	106827	131864	157007	182051	207679	233184	258907	285045
																		3.5	6894	31794	56855	81675	106842	131761	156779	181866	206866	232331	258313	284295			3.5	6961	31841	56720	81825	106744	131908	156807	182117	207580	233110	258997	284858
																		3.51	6767	31838	56892	81759	106608	131707	156786	181762	206727	232579	258299	284373			3.51	6788	31896	56876	81812	106749	131896	156940	181891	207437	233131	258862	284819
																		3.52	6875	31889	56800	81709	106685	131806	156827	181808	206773	232374	258404	284298			3.52	6799	31718	56872	81893	106734	131846	156725	182123	207572	232927	258857	284875
																		3.53	6845	31844	56888	81657	106716	131755	156619	181822	206891	232562	258510	284377			3.53	6686	31697	56841	81684	106661	131884	156685	181892	207776	233119	258865	284838
																		3.54	6918	31722	56710	81706	106647	131671	156608	181800	206720	232395	258500	284237			3.54	6900	31978	56656	81784	106817	131828	156903	182073	207555	233202	258926	284905
																		3.55	6870	31858	56791	81694	106740	131565	156795	181707	206855	232461	258457	284273			3.55	7024	31743	56651	81676	106907	131892	156909	182127	207664	233171	258858	285076
																		3.56	6736	31758	56733	81679	106705	131539	156769	181703	206874	232494	258379	284275			3.56	6789	31687	56715	81780	106832	131803	156949	181926	207601	233146	258872	284911
																		3.57	6823	31941	56804	81632	106722	131649	156660	181631	206733	232471	258376	284452			3.57	6807	31610	56749	81770	106699	131772	156833	182010	207476	233076	258881	285057
																		3.58	7034	31772	56838	81721	106687	131649	156607	181627	206792	232504	258332	284265			3.58	6880	31775	56709	81675	106648	131847	156875	181990	207501	232978	258978	284953
																		3.59	6844	31796	56801	81673	106628	131590	156620	181777	206854	232398	258393	284479			3.59	6899	31826	56751	81830	106743	131830	156909	182053	207479	233020	258965	284931
																		3.6	6736	31716	56663	81697	106718	131534	156746	181756	206832	232397	258371	284054			3.6	6913	31813	56788	81673	106681	131724	156827	181894	207442	232907	258993	284973
																		3.61	6768	31787	56723	81691	106554	131594	156699	181892	206775	232506	258269	284215			3.61	6879	31586	56751	81624	106828	131853	156900	181967	207529	233003	258638	284919
																		3.62	6683	31782	56699	81736	106602	131646	156798	181676	206779	232403	258336	284247			3.62	6799	31725	56799	81780	106812	131841	156928	181895	207609	232944	258776	284763
																		3.63	6796	31757	56850	81788	106563	131553	156678	181790	206760	232338	258197	284089			3.63	6797	31738	56574	81707	106716	131804	157005	181854	207525	233036	258681	284852
																		3.64	6708	31829	56696	81664	106815	131626	156756	181512	206713	232440	258340	284153			3.64	6822	31758	56741	81713	106735	131889	156849	181785	207590	233030	258837	284854
																		3.65	6730	31675	56570	81579	106692	131471	156632	181678	206776	232273	258215	284234			3.65	6705	31755	56581	81625	106770	131858	156762	181922	207394	233128	258784	285012
																		3.66	6791	31607	56588	81636	106504	131433	156630	181722	206664	232243	258180	284320			3.66	6738	31767	56486	81653	106765	131714	156823	182008	207481	232964	258780	284775
																		3.67	6887	31729	56712	81766	106598	131647	156465	181690	206737	232353	258251	284253			3.67	6771	31635	56717	81772	106725	131820	156830	181858	207381	232889	258896	284777
																		3.68	6850	31817	56660	81590	106631	131707	156623	181631	206702	232420	258189	284327			3.68	6697	31650	56661	81574	106552	131813	156788	181886	207451	233008	258632	284809
																		3.69	6738	31730	56659	81625	106535	131684	156728	181713	206695	232299	258445	284165			3.69	6764	31624	56641	81750	106718	131760	156887	181884	207504	232977	258703	284679
																		3.7	6728	31650	56788	81551	106593	131562	156711	181676	206635	232315	258192	284251			3.7	6960	31532	56697	81696	106553	131778	156849	182049	207399	233013	258886	284864
																		3.71	6722	31688	56753	81615	106489	131539	156637	181713	206568	232377	258095	284063			3.71	6749	31629	56594	81672	106601	131836	156889	181885	207405	232962	258705	284699
																		3.72	6689	31776	56598	81563	106495	131487	156569	181626	206668	232433	258389	284172			3.72	6815	31765	56782	81617	106618	131755	156731	181792	207487	232913	258820	284650
																		3.73	6804	31679	56601	81657	106502	131550	156653	181648	206878	232234	258308	284293			3.73	6717	31664	56688	81623	106669	131733	156823	181813	207409	232851	258931	284788
																		3.74	6723	31748	56487	81606	106599	131541	156530	181760	206811	232235	258144	284172			3.74	6794	31647	56508	81538	106673	131807	156655	181799	207538	233010	258827	284532
																		3.75	6732	31717	56679	81597	106465	131439	156440	181718	206672	232409	258147	284290			3.75	6700	31716	56560	81615	106616	131714	156745	181917	207355	233027	258697	284606
																		3.76	6751	31533	56518	81514	106479	131437	156549	181680	206678	232451	258235	284164			3.76	6636	31691	56595	81626	106592	131663	156854	181828	207454	232885	258797	284445
																		3.77	6655	31613	56642	81604	106453	131453	156501	181690	206519	232252	258178	284095			3.77	6678	31628	56653	81528	106629	131689	156616	181889	207352	232771	258655	284738
																		3.78	6697	31488	56649	81638	106557	131347	156607	181616	206742	232338	258134	284010			3.78	6712	31572	56667	81639	106579	131638	156752	181793	207396	232921	258685	284618
																		3.79	6515	31679	56767	81579	106525	131561	156444	181556	206678	232203	258247	284191			3.79	6770	31679	56600	81459	106567	131616	156721	181675	207336	232816	258705	284631
																		3.8	6649	31628	56579	81402	106512	131684	156497	181579	206577	232297	258170	284095			3.8	6767	31520	56423	81494	106642	131757	156599	181694	207475	232832	258680	284777
																		3.81	6658	31683	56622	81654	106425	131496	156499	181593	206624	232228	258138	283888			3.81	6629	31609	56517	81518	106695	131706	156643	181856	207363	232838	258742	284678
																		3.82	6788	31557	56581	81583	106550	131576	156448	181666	206705	232195	258178	284295			3.82	6631	31409	56469	81483	106629	131614	156753	181896	207343	232878	258551	284514
																		3.83	6735	31456	56593	81532	106485	131522	156403	181571	206639	232275	258203	284238			3.83	6654	31563	56599	81513	106649	131629	156719	181785	207462	232741	258560	284594
																		3.84	6596	31615	56749	81440	106413	131460	156540	181499	206536	232357	258158	284148			3.84	6682	31580	56618	81612	106601	131540	156612	181852	207470	232896	258536	284727
																		3.85	6824	31472	56458	81497	106476	131456	156564	181477	206794	232381	258210	284116			3.85	6696	31530	56580	81493	106480	131729	156652	181735	207443	233013	258514	284623
																		3.86	6696	31773	56510	81508	106577	131437	156572	181692	206488	232124	258115	284178			3.86	6672	31562	56502	81587	106577	131692	156706	181729	207425	232958	258934	284723
																		3.87	6664	31575	56509	81468	106454	131503	156518	181566	206567	232158	258206	283966			3.87	6590	31517	56595	81509	106623	131641	156695	181764	207505	232824	258607	284745
																		3.88	6735	31584	56572	81404	106475	131396	156376	181579	206557	232291	258131	284107			3.88	6813	31548	56510	81565	106534	131581	156743	181796	207220	232796	258753	284657
																		3.89	6644	31499	56568	81444	106357	131464	156515	181615	206670	232162	258145	284068			3.89	6723	31456	56532	81617	106665	131608	156662	181790	207253	232855	258829	284668
																		3.9	6685	31609	56521	81586	106602	131528	156473	181570	206563	232261	258179	284096			3.9	6646	31405	56529	81543	106505	131714	156667	181838	207315	232763	258693	284658
																		3.91	6618	31649	56548	81458	106444	131415	156534	181543	206524	232265	258148	284039			3.91	6772	31504	56576	81485	106666	131642	156668	181750	207342	232912	258669	284557
																		3.92	6598	31652	56553	81416	106433	131446	156354	181513	206506	232215	258270	284186			3.92	6699	31600	56662	81501	106587	131711	156577	181772	207404	232766	258447	284616
																		3.93	6733	31602	56464	81458	106524	131554	156448	181508	206627	232259	258046	284123			3.93	6700	31703	56558	81501	106536	131643	156517	181757	207421	232873	258628	284610
																		3.94	6606	31442	56612	81350	106428	131572	156531	181571	206499	232162	258046	284061			3.94	6589	31496	56500	81565	106545	131728	156621	181909	207455	232872	258624	284633
																		3.95	6674	31581	56547	81396	106516	131390	156323	181628	206572	232048	257975	284112			3.95	6674	31651	56494	81542	106552	131629	156530	181697	207246	232758	258660	284674
																		3.96	6641	31626	56531	81314	106437	131383	156519	181565	206569	232124	258040	283962			3.96	6583	31519	56579	81370	106615	131547	156804	181757	207316	232879	258748	284587
																		3.97	6563	31582	56536	81382	106468	131322	156433	181441	206495	232272	258143	284107			3.97	6881	31540	56668	81646	106459	131657	156637	181751	207144	232816	258653	284645
																		3.98	6628	31421	56533	81397	106494	131435	156474	181520	206458	232214	258154	284035			3.98	6818	31558	56568	81505	106510	131697	156530	181745	207126	232834	258617	284627
																		3.99	6686	31647	56573	81441	106387	131414	156434	181430	206485	232134	258020	283878			3.99	6682	31521	56525	81526	106592	131702	156627	181746	207299	232848	258674	284503
																		4	6581	31554	56521	81424	106410	131382	156405	181551	206478	232036	258033	284032			4	6686	31558	56568	81545	106540	131515	156707	181837	207341	232890	258610	284639
																		4.01	6755	31590	56660	81438	106365	131479	156384	181471	206462	232152	257932	284099			4.01	6620	31484	56579	81619	106564	131510	156633	181639	207172	232809	258581	284533
																		4.02	6524	31520	56610	81423	106392	131433	156449	181521	206475	231987	257986	284019			4.02	6649	31482	56499	81557	106520	131627	156493	181717	207118	232729	258694	284455
																		4.03	6492	31479	56566	81347	106557	131399	156460	181397	206411	232190	258124	283937			4.03	6502	31537	56537	81396	106546	131631	156469	181625	207091	232744	258521	284453
																		4.04	6635	31511	56534	81269	106416	131452	156413	181546	206476	232333	257979	284072			4.04	6700	31479	56499	81409	106526	131635	156641	181745	207242	232848	258730	284653
																		4.05	6661	31546	56382	81382	106339	131313	156309	181426	206283	232323	257998	284002			4.05	6657	31602	56505	81321	106639	131567	156625	181699	207161	232858	258524	284559
																		4.06	6653	31532	56503	81541	106491	131301	156569	181480	206431	232157	258052	283990			4.06	6568	31325	56472	81348	106627	131697	156513	181706	207325	232752	258556	284604
																		4.07	6644	31441	56389	81591	106294	131291	156406	181361	206562	232319	258146	283994			4.07	6578	31452	56476	81528	106405	131567	156568	181610	207405	232718	258628	284646
																		4.08	6685	31458	56333	81399	106246	131203	156436	181484	206547	232095	258091	283946			4.08	6578	31468	56511	81459	106445	131596	156655	181815	207164	232746	258486	284681
																		4.09	6522	31424	56439	81411	106306	131352	156385	181454	206497	232101	258122	283961			4.09	6613	31422	56592	81379	106519	131640	156604	181749	207137	232867	258572	284739
																		4.1	6526	31491	56489	81463	106269	131293	156369	181561	206544	232045	258074	283923			4.1	6544	31354	56345	81482	106491	131512	156641	181609	207155	232816	258638	284672
																		4.11	6583	31542	56490	81441	106467	131363	156242	181336	206574	232039	258016	283959			4.11	6630	31470	56481	81388	106543	131466	156629	181693	207235	232853	258651	284638
																		4.12	6588	31530	56566	81468	106317	131275	156253	181542	206454	232036	258091	283893			4.12	6591	31477	56557	81426	106462	131503	156603	181743	207265	232747	258522	284672
																		4.13	6543	31545	56494	81238	106317	131354	156526	181431	206411	232105	257906	283853			4.13	6464	31440	56456	81489	106451	131541	156473	181507	207178	232716	258746	284485
																		4.14	6526	31511	56386	81328	106267	131396	156240	181419	206425	232141	258045	283998			4.14	6572	31453	56408	81458	106610	131391	156648	181590	207312	232783	258446	284613
																		4.15	6468	31422	56716	81444	106249	131482	156365	181506	206297	231914	258227	283814			4.15	6654	31654	56513	81284	106403	131541	156633	181702	207270	232840	258452	284582
																		4.16	6579	31655	56472	81327	106355	131269	156448	181328	206380	232236	258026	283902			4.16	6569	31559	56529	81380	106525	131547	156554	181677	207260	232723	258707	284635
																		4.17	6547	31472	56497	81461	106448	131270	156412	181329	206379	232150	257808	283993			4.17	6687	31381	56433	81268	106388	131487	156503	181583	207479	232678	258537	284483
																		4.18	6516	31540	56481	81506	106357	131354	156282	181453	206371	231964	257959	284010			4.18	6457	31388	56413	81416	106435	131579	156535	181502	207300	232785	258570	284561
																		4.19	6482	31400	56500	81460	106271	131320	156248	181439	206377	232047	257981	284089			4.19	6744	31433	56555	81350	106403	131572	156613	181600	207306	232702	258638	284421
																		4.2	6577	31462	56523	81270	106256	131280	156367	181410	206414	231984	257869	283923			4.2	6661	31338	56452	81369	106412	131581	156524	181570	207118	232700	258525	284403
																		4.21	6503	31514	56565	81429	106313	131305	156375	181472	206298	232006	257949	283943			4.21	6543	31326	56406	81435	106533	131435	156605	181630	207222	232873	258646	284614
																		4.22	6590	31443	56407	81406	106258	131393	156297	181455	206343	232010	257894	283934			4.22	6596	31566	56431	81283	106547	131373	156400	181493	207245	232709	258525	284629
																		4.23	6539	31472	56414	81373	106303	131348	156325	181335	206260	232043	258032	283895			4.23	6636	31441	56370	81436	106461	131502	156529	181743	207211	232748	258415	284394
																		4.24	6535	31463	56406	81294	106304	131231	156371	181291	206308	232108	257991	283909			4.24	6638	31466	56423	81375	106307	131421	156552	181783	207232	232740	258539	284261
																		4.25	6463	31585	56487	81465	106258	131211	156270	181438	206379	232113	257817	283873			4.25	6574	31428	56327	81479	106471	131572	156578	181697	207216	232660	258557	284442
																		4.26	6491	31559	56410	81221	106332	131396	156319	181288	206425	232067	257937	283744			4.26	6683	31499	56335	81473	106438	131449	156472	181661	207168	232682	258519	284566
																		4.27	6441	31540	56393	81277	106286	131365	156470	181255	206453	232098	257923	283904			4.27	6558	31375	56304	81495	106556	131589	156552	181751	207188	232729	258552	284480
																		4.28	6547	31309	56267	81517	106364	131285	156224	181234	206350	232029	257995	283904			4.28	6579	31524	56490	81443	106367	131431	156665	181686	207132	232651	258718	284672
																		4.29	6611	31532	56302	81244	106326	131229	156317	181463	206286	231938	257934	283827			4.29	6501	31448	56453	81403	106432	131564	156520	181775	206991	232669	258439	284535
																		4.3	6547	31580	56336	81286	106265	131273	156340	181272	206437	232058	257770	283904			4.3	6652	31437	56341	81370	106522	131445	156615	181702	207181	232755	258656	284484
																		4.31	6512	31367	56385	81309	106285	131226	156379	181358	206343	232054	257949	283948			4.31	6566	31445	56412	81349	106395	131499	156441	181594	207280	232745	258487	284224
																		4.32	6408	31528	56348	81401	106346	131265	156333	181394	206469	232094	257875	283759			4.32	6616	31427	56191	81243	106419	131533	156522	181528	207215	232807	258505	284603
																		4.33	6452	31455	56450	81369	106391	131475	156364	181209	206384	232096	257871	283726			4.33	6481	31362	56384	81441	106378	131413	156474	181603	207127	232838	258385	284503
																		4.34	6446	31362	56488	81346	106319	131400	156320	181366	206479	232009	257855	283958			4.34	6493	31341	56401	81441	106294	131527	156512	181589	207169	232737	258557	284402
																		4.35	6639	31363	56431	81302	106312	131382	156324	181339	206343	232055	258065	283898			4.35	6589	31425	56455	81427	106393	131414	156411	181675	207397	232725	258335	284540
																		4.36	6636	31367	56429	81345	106300	131275	156253	181426	206308	231971	257869	283985			4.36	6438	31438	56534	81412	106472	131524	156495	181642	207092	232663	258453	284556
																		4.37	6425	31325	56216	81238	106346	131209	156301	181367	206385	231931	257946	283851			4.37	6404	31370	56336	81482	106358	131494	156535	181706	206981	232828	258577	284296
																		4.38	6539	31482	56541	81419	106333	131263	156249	181333	206436	232126	257757	283763			4.38	6555	31418	56303	81386	106644	131560	156584	181596	207166	232714	258685	284366
																		4.39	6540	31454	56470	81325	106467	131273	156294	181325	206348	232016	257701	283732			4.39	6670	31434	56187	81455	106360	131470	156618	181601	207391	232726	258412	284486
																		4.4	6610	31518	56483	81337	106350	131379	156302	181286	206360	232061	257957	283962			4.4	6579	31412	56380	81485	106421	131493	156784	181638	207130	232771	258442	284348
																		4.41	6483	31530	56341	81335	106170	131369	156381	181300	206452	231926	258026	283893			4.41	6556	31387	56371	81439	106515	131461	156459	181737	207275	232669	258611	284437
																		4.42	6579	31355	56491	81347	106230	131263	156236	181424	206377	232029	257808	283914			4.42	6554	31363	56392	81295	106493	131525	156460	181732	207130	232760	258523	284395
																		4.43	6531	31418	56430	81123	106317	131287	156147	181319	206455	232022	257915	283835			4.43	6463	31530	56402	81381	106591	131479	156489	181570	207156	232724	258323	284468
																		4.44	6491	31484	56358	81179	106273	131229	156260	181335	206377	232047	257888	283753			4.44	6456	31493	56391	81551	106428	131518	156645	181633	207166	232693	258507	284514
																		4.45	6550	31509	56452	81434	106392	131389	156230	181396	206413	232025	258027	283657			4.45	6580	31294	56431	81486	106322	131470	156596	181550	207092	232841	258562	284500
																		4.46	6440	31440	56349	81276	106183	131318	156272	181455	206484	232114	257996	283944			4.46	6574	31333	56390	81434	106607	131442	156549	181560	207095	232676	258546	284295
																		4.47	6533	31495	56577	81353	106349	131216	156443	181402	206432	231986	257991	283736			4.47	6578	31420	56441	81390	106562	131548	156409	181766	207157	232786	258536	284393
																		4.48	6493	31540	56564	81276	106329	131324	156438	181419	206372	232091	257862	283814			4.48	6450	31600	56362	81332	106339	131453	156631	181590	207184	232747	258418	284549
																		4.49	6495	31532	56382	81256	106239	131298	156332	181275	206270	232061	257889	283855			4.49	6474	31197	56459	81331	106351	131629	156555	181557	207141	232583	258511	284352
																		4.5	6424	31560	56356	81492	106245	131231	156277	181330	206397	232064	257915	283715			4.5	6525	31401	56269	81417	106457	131408	156445	181651	207211	232542	258464	284558
																		4.51	6574	31443	56228	81349	106314	131379	156410	181320	206402	232082	257892	283713			4.51	6464	31418	56467	81494	106477	131412	156612	181669	207015	232604	258408	284533
																		4.52	6686	31519	56479	81271	106340	131402	156315	181438	206371	232166	257801	283912			4.52	6505	31396	56438	81481	106384	131403	156615	181556	207232	232627	258662	284536
																		4.53	6558	31414	56517	81313	106421	131409	156199	181464	206409	231947	257772	283909			4.53	6504	31420	56255	81405	106387	131501	156587	181593	207213	232658	258522	284498
																		4.54	6647	31368	56467	81313	106382	131322	156294	181266	206400	232075	257836	283816			4.54	6453	31569	56413	81409	106328	131610	156580	181607	207316	232583	258547	284519
																		4.55	6649	31528	56488	81347	106288	131301	156269	181459	206351	232042	257923	283848			4.55	6540	31401	56311	81384	106416	131453	156572	181528	207192	232514	258449	284576
																		4.56	6464	31442	56442	81324	106389	131318	156423	181439	206376	232054	257874	283926			4.56	6723	31494	56328	81330	106403	131472	156582	181664	207259	232699	258493	284559
																		4.57	6548	31516	56515	81338	106277	131280	156316	181282	206283	231884	257842	283843			4.57	6530	31468	56493	81427	106496	131484	156476	181618	207341	232708	258512	284471
																		4.58	6589	31483	56403	81331	106373	131224	156305	181327	206532	232100	257813	283862			4.58	6508	31553	56474	81417	106519	131574	156640	181704	207273	232523	258419	284354
																		4.59	6604	31534	56410	81242	106328	131365	156440	181390	206243	232048	257927	283623			4.59	6443	31581	56383	81469	106471	131444	156620	181675	207306	232790	258376	284504
																		4.6	6576	31354	56496	81277	106312	131399	156438	181268	206471	232008	257964	283832			4.6	6667	31493	56432	81244	106546	131475	156593	181592	207120	232653	258564	284308
																		4.61	6559	31697	56466	81367	106331	131301	156231	181339	206397	232189	257852	283838			4.61	6485	31535	56415	81505	106421	131428	156545	181687	207182	232748	258381	284461
																		4.62	6561	31532	56361	81275	106215	131459	156265	181379	206487	232009	257898	283925			4.62	6590	31482	56435	81547	106408	131315	156672	181579	207124	232816	258325	284450
																		4.63	6532	31592	56327	81481	106255	131383	156404	181449	206500	231957	257860	283906			4.63	6537	31589	56519	81397	106553	131477	156647	181632	207191	232676	258491	284400
																		4.64	6549	31489	56470	81312	106425	131311	156237	181166	206539	232119	257841	283897			4.64	6468	31540	56431	81347	106497	131599	156481	181524	207207	232701	258709	284498
																		4.65	6476	31443	56273	81290	106486	131448	156215	181452	206388	231846	257981	283782			4.65	6610	31536	56390	81523	106575	131593	156587	181689	206976	232920	258552	284492
																		4.66	6563	31518	56567	81246	106309	131329	156345	181426	206487	232036	257851	283979			4.66	6604	31506	56447	81508	106494	131615	156746	181636	207152	232741	258449	284512
																		4.67	6593	31423	56481	81429	106393	131304	156199	181472	206454	232003	258021	284006			4.67	6603	31546	56437	81529	106536	131646	156529	181613	207381	232595	258681	284495
																		4.68	6539	31564	56513	81451	106362	131232	156359	181398	206335	231929	257980	283887			4.68	6608	31556	56483	81566	106496	131398	156601	181659	207354	232791	258496	284291
																		4.69	6621	31551	56486	81445	106286	131250	156234	181548	206521	232105	257937	283622			4.69	6553	31547	56573	81432	106602	131604	156674	181608	207352	232663	258839	284708
																		4.7	6615	31746	56543	81311	106165	131196	156332	181386	206370	232071	257914	283874			4.7	6576	31470	56574	81567	106472	131611	156643	181727	207283	232853	258616	284422
																		4.71	6617	31652	56545	81406	106235	131373	156202	181435	206254	232087	258029	283819			4.71	6625	31553	56505	81514	106478	131631	156557	181699	207213	232890	258575	284568
																		4.72	6604	31467	56441	81458	106330	131398	156262	181551	206391	232033	257975	283870			4.72	6720	31517	56470	81560	106410	131732	156704	181668	207216	232717	258610	284692
																		4.73	6673	31616	56526	81415	106324	131365	156409	181512	206351	232127	258045	283959			4.73	6795	31515	56458	81600	106568	131581	156622	181742	207258	232807	258569	284547
																		4.74	6612	31529	56505	81430	106360	131354	156407	181240	206442	232100	257983	283903			4.74	6737	31514	56501	81595	106454	131640	156753	181898	207282	232769	258511	284531
																		4.75	6636	31565	56392	81394	106364	131475	156505	181493	206380	231990	258076	283749			4.75	6808	31654	56531	81540	106671	131455	156594	181760	207234	233142	258667	284498
																		4.76	6629	31618	56581	81453	106499	131341	156470	181391	206357	232176	258059	283819			4.76	6688	31574	56619	81507	106536	131649	156602	181812	207363	232729	258726	284579
																		4.77	6636	31627	56443	81454	106455	131453	156474	181467	206490	232172	257973	283811			4.77	6693	31637	56722	81584	106617	131598	156783	181639	207217	232782	258561	284693
																		4.78	6732	31618	56651	81464	106339	131492	156501	181361	206405	232068	258075	283929			4.78	6672	31535	56600	81538	106550	131680	156698	181914	207284	232875	258648	284478
																		4.79	6608	31587	56644	81539	106485	131548	156441	181460	206519	232154	258114	283982			4.79	6703	31529	56466	81814	106659	131677	156691	181818	207243	232895	258590	284588
																		4.8	6685	31764	56606	81383	106642	131293	156570	181567	206554	232175	257943	284018			4.8	6762	31555	56566	81599	106658	131826	156870	181691	207374	232702	258806	284648
																		4.81	6771	31691	56613	81439	106658	131682	156481	181517	206525	232195	257852	284068			4.81	6756	31635	56527	81555	106584	131728	156752	181611	207389	232788	258632	284755
																		4.82	6802	31631	56517	81471	106358	131370	156463	181576	206619	232194	257935	283831			4.82	6848	31556	56516	81617	106704	131712	156826	181829	207354	232984	258800	284568
																		4.83	6778	31655	56582	81491	106428	131358	156551	181599	206408	232291	257877	284001			4.83	6872	31728	56586	81637	106622	131633	156854	181698	207348	232779	258639	284617
																		4.84	6721	31648	56626	81629	106409	131540	156417	181482	206541	232223	258014	284004			4.84	6874	31700	56540	81738	106654	131674	156818	181819	207461	233036	258784	284620
																		4.85	6777	31679	56597	81546	106449	131504	156567	181582	206538	232233	258137	283998			4.85	6698	31751	56622	81665	106718	131817	156921	181880	207349	232898	258775	284613
																		4.86	6730	31708	56624	81575	106576	131448	156491	181498	206526	232206	258142	283857			4.86	6850	31705	56656	81739	106638	131819	156755	181950	207543	232923	258593	284588
																		4.87	6774	31697	56561	81606	106505	131526	156482	181700	206584	232136	258030	283774			4.87	6858	31628	56757	81786	106727	131878	156809	181876	207461	232824	258612	284696
																		4.88	6788	31756	56561	81491	106506	131455	156419	181606	206570	232167	258284	284026			4.88	6804	31602	56502	81777	106703	131699	156744	181966	207431	232853	258860	284620
																		4.89	6676	31555	56694	81655	106529	131454	156572	181634	206390	232130	258086	284070			4.89	6821	31661	56563	81564	106840	131806	156815	181999	207379	232941	258685	284721
																		4.9	6871	31667	56631	81622	106563	131508	156475	181641	206578	232288	258221	284058			4.9	7060	31816	56807	81740	106784	131796	156943	182150	207335	232875	258794	284789
																		4.91	6862	31806	56624	81596	106499	131569	156498	181498	206606	232028	258061	284028			4.91	6825	31911	56686	81686	106743	131933	156876	181911	207391	232950	258588	284795
																		4.92	6923	31719	56600	81417	106618	131518	156601	181718	206569	232307	258169	283964			4.92	6963	31934	56717	81807	106689	131902	156965	181752	207439	233088	258764	284706
																		4.93	6870	31730	56803	81518	106556	131556	156613	181524	206669	232406	258213	284027			4.93	7005	31886	56741	81853	106827	131912	156882	181956	207546	233027	258992	284700
																		4.94	6993	31751	56794	81501	106623	131617	156604	181716	206666	232433	258103	284026			4.94	7118	31824	56769	81642	106960	131888	156972	181982	207526	232993	258897	284876
																		4.95	6964	31835	56849	81557	106712	131764	156582	181698	206785	232341	258257	284101			4.95	7083	31816	56844	81748	106877	131810	156899	182062	207693	233053	258938	284809
																		4.96	6909	32044	56777	81659	106661	131722	156683	181820	206765	232444	258174	284225			4.96	7137	31980	56923	81779	106673	131974	157008	182189	207561	233081	258794	284888
																		4.97	7041	32091	56877	81624	106751	131687	156672	181673	206884	232192	258239	284347			4.97	7209	31909	56979	81834	106957	131982	156997	182044	207857	233190	258804	284880
																		4.98	6937	32031	56944	81644	106632	131719	156790	181760	206839	232378	258274	284101			4.98	7277	32009	57010	81869	107012	131914	157078	182188	207771	233176	258957	284830
																		4.99	7117	31919	56695	81708	106551	131827	156825	181662	206797	232320	258290	284297			4.99	7264	32080	57053	81939	106924	131995	157054	182190	207626	233177	258920	284917
																		5	7249	32042	57040	81704	106964	131732	156771	181773	206917	232287	258461	284341			5	7258	31987	57092	81955	106977	132142	157091	182226	207796	233211	258915	285112
																		5.01	7175	32244	57022	81836	106863	131987	156878	181778	206840	232362	258403	284284			5.01	7379	32028	57149	82138	107131	132025	157018	182235	207630	233101	258942	284792
																		5.02	7200	32140	57082	81942	106941	131773	156837	181805	206970	232543	258420	284239			5.02	7420	32299	57282	82247	107161	132092	157207	182271	207734	233265	259037	285071
																		5.03	7318	32167	57058	81948	106987	131896	156877	181908	206848	232435	258405	284356			5.03	7359	32067	57123	82065	107191	132252	157294	182328	207875	233351	259175	285031
																		5.04	7255	32138	57035	81946	106928	132112	156977	182133	206939	232560	258351	284466			5.04	7417	32217	57133	82177	107188	132332	157261	182154	207749	233445	259114	284742
																		5.05	7345	32269	57119	82003	106989	132031	156985	181989	206922	232561	258420	284436			5.05	7421	32373	57262	82127	107099	132251	157348	182263	207798	233515	259051	285196
																		5.06	7399	32376	57101	82000	107042	132092	157081	182097	207148	232717	258660	284457			5.06	7581	32293	57149	82163	107254	132235	157435	182272	207951	233458	259258	285155
																		5.07	7409	32322	57388	82144	107101	132099	156990	182156	207243	232762	258507	284335			5.07	7539	32350	57231	82253	107533	132332	157546	182490	208040	233653	259390	285294
																		5.08	7452	32323	57383	82038	107185	132119	157261	182150	207239	232675	258705	284394			5.08	7806	32439	57353	82347	107371	132348	157451	182593	208047	233706	259411	285104
																		5.09	7485	32466	57392	82133	107232	132058	157211	182265	207351	232778	258681	284567			5.09	7682	32603	57335	82552	107500	132376	157413	182501	208265	233626	259358	285213
																		5.1	7741	32649	57590	82293	107204	132353	157252	182426	207324	232792	258602	284537			5.1	7645	32558	57611	82575	107381	132569	157578	182586	208003	233663	259491	285224
																		5.11	7821	32548	57492	82162	107283	132326	157177	182545	207308	232973	258848	284635			5.11	7649	32537	57653	82600	107683	132525	157627	182815	208200	233611	259512	285478
																		5.12	7534	32661	57571	82425	107332	132348	157313	182539	207281	232978	258726	284601			5.12	7929	32827	57682	82696	107705	132974	157637	182699	208161	233818	259630	285301
																		5.13	7829	32738	57728	82341	107328	132438	157390	182551	207435	233234	258948	284741			5.13	8023	32764	57702	82699	107753	132762	157873	182885	208501	233794	259850	285635
																		5.14	7922	32946	57883	82529	107511	132621	157355	182513	207685	233169	259042	284938			5.14	8182	32764	57789	82825	107881	132887	157853	182983	208427	233930	259736	285709
																		5.15	8019	33131	57748	82492	107596	132650	157639	182512	207539	233249	259033	285147			5.15	8073	32863	57924	82945	107946	133023	157833	183088	208559	233947	259940	285855
																		5.16	8073	33040	57847	82655	107766	132882	157664	182776	207653	233230	259032	285202			5.16	8343	33135	58133	83014	108123	133073	158064	183321	208627	233968	260048	286035
																		5.17	8201	33112	58014	82842	107844	132853	157780	182950	208034	233402	258980	285321			5.17	8454	33279	58212	83055	108294	133279	158214	183297	208674	234204	260065	286132
																		5.18	8333	33270	58086	82836	107940	132823	158018	183042	207990	233620	259427	285469			5.18	8810	33290	58262	83272	108244	133284	158100	183332	208819	234373	260048	286068
																		5.19	8578	33368	58151	82982	108121	132976	158124	183247	208074	233745	259632	285553			5.19	8841	33358	58467	83281	108329	133528	158238	183617	209199	234489	260129	286085
																		5.2	8774	33571	58481	83145	108071	133331	158224	183222	208239	233828	259553	285501			5.2	8993	33594	58666	83529	108728	133531	158491	183381	209351	234707	260214	286227
																		5.21	8908	33737	58411	83443	108359	133313	158429	183346	208217	233826	259740	285787			5.21	9227	33739	58858	83668	108645	133650	158624	183697	209377	234726	260648	286381
																		5.22	9156	34143	58759	83512	108605	133575	158525	183530	208349	234124	259758	285973			5.22	9548	33957	58717	83933	108845	133888	158736	183731	209443	234990	260743	286729
																		5.23	9511	34159	58944	83702	108689	133787	158683	183771	208796	234096	260038	286086			5.23	9697	34063	58962	83906	109121	134083	159234	183984	209679	235063	260919	286889
																		5.24	9499	34514	59053	83973	108992	133870	159022	184229	209176	234612	260642	286352			5.24	10019	34485	59316	84258	109400	134331	159308	184327	209784	235446	261121	286997
																		5.25	9976	34839	59552	84133	109260	134117	159096	184500	209311	234808	260760	286424			5.25	10478	34875	59716	84657	109732	134545	159712	184530	210132	235622	261209	287269
																		5.26	10457	35135	59727	84568	109626	134417	159344	184604	209613	235198	261137	287048			5.26	10864	35171	60043	84866	109965	134937	159811	184717	210470	235915	261574	287539
																		5.27	10764	35326	60182	84859	110047	134634	159903	184923	209853	235344	261027	287240			5.27	11238	35480	60364	85265	110438	135304	160159	184976	210572	236213	262009	287985
																		5.28	11236	35654	60376	85252	110191	135119	160221	185288	210296	235705	261305	287351			5.28	11491	36019	60702	85383	110658	135530	160222	185516	211232	236595	262300	288208
																		5.29	11493	36035	60556	85460	110662	135544	160502	185631	210841	236085	261687	287713			5.29	11707	36090	61086	85945	111030	135894	160677	185694	211268	236925	262574	288519
																		5.3	11549	36214	61047	85727	111007	135907	160649	185897	211193	236442	262047	287852			5.3	12140	36367	61468	86228	111250	136045	160737	185716	211397	236809	262727	288595
																		5.31	11886	36393	61116	85828	111137	136090	160923	185996	210915	236261	262128	287960			5.31	12076	36253	61326	86120	111356	136243	160901	185695	211495	236899	262722	288583
																		5.32	12005	36440	61061	86050	111067	136019	160982	186197	211123	236234	262121	287985			5.32	12019	36109	61179	86104	111428	136081	160984	185683	211461	236692	262834	288547
																		5.33	11811	36350	61084	86039	111163	136068	160973	186251	210789	236245	261980	287937			5.33	11893	36035	61109	86109	111010	135910	160578	185923	211056	236754	262678	288540
																		5.34	11551	36092	60874	85719	110664	135788	160870	185979	210859	236032	261757	287602			5.34	11453	35721	60722	85696	110715	135712	160354	185496	211198	236467	262143	288018
																		5.35	11230	35696	60546	85542	110455	135431	160637	185564	210521	235843	261365	287381			5.35	10993	35486	60453	85447	110181	135147	160167	185112	210858	235998	262123	287960
																		5.36	10638	35428	60161	85303	110310	135392	160293	185254	210167	235295	261093	286966			5.36	10627	35210	59932	84872	109930	134900	159774	184715	210374	235731	261527	287280
																		5.37	10103	34574	59496	84716	109791	134845	159686	184787	209718	235146	260668	286657			5.37	10172	34719	59583	84369	109602	134457	159380	184321	209950	235366	261418	287135
																		5.38	9578	34089	59230	84378	109217	134378	159380	184251	209460	234742	260275	286489			5.38	9723	34221	59182	83942	109062	134134	159007	183967	209627	235176	260977	286671
																		5.39	9337	33701	58658	83822	108694	133856	158897	183830	208824	234248	260065	285920			5.39	9057	33807	58791	83654	108600	133711	158595	183604	209018	234753	260411	286409
																		5.4	8604	33578	57986	83323	108335	133384	158265	183483	208333	233652	259646	285426			5.4	8525	33399	58179	83366	108212	133201	158177	183188	208828	234409	259964	285975
																		5.41	8187	32994	57865	82955	107893	133063	157900	182975	208049	233623	259424	285236			5.41	8190	33057	58103	82891	107953	132855	157927	183113	208513	233904	259667	285639
																		5.42	7829	32513	57578	82761	107592	132780	157701	182825	207765	233401	259098	284958			5.42	7846	32741	57893	82563	107628	132477	157543	182712	208280	233832	259431	285385
																		5.43	7644	32485	57278	82473	107382	132371	157424	182613	207424	233104	258805	284663			5.43	7728	32410	57617	82463	107519	132394	157531	182411	208263	233555	259261	285215
																		5.44	7348	32263	57138	82179	107138	132012	157202	182126	207281	232776	258538	284542			5.44	7561	32518	57248	82335	107398	132273	157334	182361	207804	233449	259067	285111
																		5.45	7256	32187	57060	82006	106908	131957	157003	182035	207038	232735	258455	284279			5.45	7482	32274	57201	82159	107320	132281	157288	182360	207704	233488	258951	284947
																		5.46	7196	32089	56933	81879	106886	131758	156797	181959	206890	232515	258377	284144			5.46	7439	32177	57154	82127	107234	132138	157218	182257	207792	233113	259005	284804
																		5.47	7188	31931	56828	81801	106792	131666	156768	181856	206855	232431	258425	284300			5.47	7386	32139	57021	82089	107320	132133	157169	182107	207692	233029	259007	284906
																		5.48	6980	31793	56794	81678	106724	131635	156729	181735	206696	232315	258222	284095			5.48	7288	32179	57015	82151	107124	132132	157106	182240	207736	233123	258901	284656
																		5.49	7131	31838	56745	81664	106649	131649	156624	181665	206629	232257	258191	284127			5.49	7080	32084	57041	82016	107063	132106	157016	182185	207566	233127	258940	284768
																		5.5	6864	31749	56766	81696	106679	131528	156522	181648	206637	232175	258081	284164			5.5	7214	32082	57125	82100	107161	132146	157034	182091	207545	233177	258708	284733
																		5.51	6906	31772	56656	81573	106657	131648	156544	181706	206642	232163	258131	283925			5.51	7196	31992	57160	82039	107085	131994	156923	182104	207509	233132	258809	284798
																		5.52	6949	31695	56798	81650	106652	131538	156458	181564	206615	232242	258086	284118			5.52	7156	31905	57005	82087	107033	132019	157243	182022	207487	233008	258797	284644
																		5.53	6790	31765	56749	81523	106484	131542	156505	181522	206721	232208	258260	284063			5.53	7212	31818	56940	81883	106791	131864	156946	182011	207507	232900	258701	284698
																		5.54	6983	31626	56681	81577	106619	131669	156553	181547	206511	232277	258000	283993			5.54	7087	31999	56825	81913	106951	131815	156957	181923	207572	233005	258662	284761
																		5.55	6783	31726	56601	81688	106655	131512	156483	181650	206633	232042	258013	284009			5.55	7009	31957	56817	81820	106745	131925	156854	181984	207335	232990	258662	284631
																		5.56	6972	31754	56712	81547	106572	131518	156644	181479	206617	232131	258050	283963			5.56	6936	31800	56769	81847	106892	131844	156911	181961	207555	232900	258646	284637
																		5.57	6846	31684	56750	81576	106597	131573	156622	181588	206696	232404	258074	284118			5.57	6822	31918	56746	81806	106783	131729	156879	181891	207357	232937	258536	284476
																		5.58	6783	31857	56669	81530	106468	131401	156614	181538	206639	232123	257974	283950			5.58	6812	31697	56704	81746	106863	131715	156966	181775	207391	232979	258721	284496
																		5.59	6783	31806	56675	81490	106523	131495	156544	181484	206541	232259	257923	283899			5.59	6785	31725	56518	81844	106670	131611	156709	181726	207452	232896	258785	284446
																		5.6	6932	31680	56766	81486	106445	131499	156616	181411	206428	232197	258019	283947			5.6	6942	31611	56803	81693	106729	131791	156829	181886	207422	233010	258593	284501
																		5.61	6709	31634	56686	81468	106519	131377	156474	181445	206374	232052	258034	283950			5.61	6912	31506	56606	81729	106745	131691	156688	181819	207371	232845	258683	284560
																		5.62	6714	31564	56489	81547	106493	131433	156318	181497	206409	232016	257995	283824			5.62	6937	31666	56712	81688	106583	131599	156730	181798	207355	232903	258616	284443
																		5.63	6783	31711	56600	81479	106329	131490	156471	181577	206612	231969	257843	283956			5.63	6736	31623	56626	81600	106547	131698	156703	181961	207222	232872	258603	284426
																		5.64	6787	31654	56462	81639	106494	131440	156405	181579	206498	232120	258001	283804			5.64	6824	31642	56613	81607	106665	131674	156662	181809	207147	232818	258678	284376
																		5.65	6955	31732	56647	81592	106279	131295	156464	181492	206535	232200	257867	283857			5.65	6699	31688	56693	81598	106700	131838	156710	181655	207224	232925	258639	284484
																		5.66	6829	31685	56652	81454	106332	131424	156336	181547	206647	232229	257962	283925			5.66	6765	31731	56634	81511	106570	131612	156779	181720	207224	232779	258459	284344
																		5.67	6685	31720	56565	81636	106449	131292	156361	181404	206654	232073	257834	283855			5.67	6688	31652	56479	81748	106688	131747	156638	181737	207147	232845	258475	284425
																		5.68	6855	31567	56515	81594	106523	131493	156427	181409	206422	232216	257883	283880			5.68	6804	31684	56500	81709	106793	131614	156606	181865	207135	232829	258624	284468
																		5.69	6840	31679	56563	81477	106445	131481	156466	181460	206452	232241	258001	283773			5.69	6703	31699	56581	81436	106707	131690	156610	181764	207299	232793	258594	284357
																		5.7	6813	31693	56657	81444	106331	131420	156465	181413	206518	232240	257892	283903			5.7	6691	31704	56689	81403	106688	131682	156704	181841	207317	232933	258549	284285
																		5.71	6709	31667	56625	81405	106450	131395	156464	181394	206409	232099	257968	283737			5.71	6632	31559	56776	81569	106700	131641	156736	181814	207383	232701	258553	284391
																		5.72	6807	31748	56524	81480	106521	131453	156380	181382	206526	232089	257880	283783			5.72	6648	31586	56639	81544	106623	131672	156764	181668	207327	232763	258552	284476
																		5.73	6739	31647	56518	81592	106388	131474	156492	181493	206493	232160	257987	283778			5.73	6602	31527	56563	81560	106614	131563	156706	181787	207346	232906	258471	284395
																		5.74	6776	31619	56543	81491	106379	131399	156513	181435	206540	232067	257793	283833			5.74	6694	31633	56589	81559	106609	131757	156809	181803	207351	232567	258501	284507
																		5.75	6800	31657	56645	81430	106420	131410	156337	181495	206582	231984	258063	283801			5.75	6748	31720	56596	81686	106661	131695	156707	181796	207438	232865	258461	284536
																		5.76	6567	31686	56432	81401	106415	131451	156368	181390	206371	232103	257919	283887			5.76	6774	31596	56496	81569	106488	131627	156555	181728	207246	232544	258351	284373
																		5.77	6714	31487	56547	81425	106456	131561	156393	181497	206486	232083	258020	283863			5.77	6745	31675	56513	81542	106661	131703	156681	181612	207158	232696	258495	284258
																		5.78	6657	31691	56651	81433	106453	131397	156414	181368	206602	231982	257994	284011			5.78	6686	31655	56512	81559	106542	131713	156731	181574	207368	232662	258573	284434
																		5.79	6753	31577	56652	81458	106367	131338	156329	181437	206496	232180	257917	283889			5.79	6648	31573	56566	81646	106603	131646	156713	181658	207391	232735	258441	284222
																		5.8	6805	31559	56563	81432	106427	131363	156412	181480	206477	232052	257907	283985			5.8	6761	31571	56600	81492	106650	131628	156707	181765	207396	232866	258576	284363
																		5.81	6868	31607	56629	81353	106424	131422	156431	181473	206502	232038	257854	283704			5.81	6712	31637	56679	81559	106661	131718	156746	181861	207208	232824	258441	284199
																		5.82	6786	31797	56616	81427	106507	131409	156406	181467	206485	232102	257867	283773			5.82	6798	31580	56689	81687	106512	131749	156769	181788	207220	232757	258416	284440
																		5.83	6682	31678	56502	81241	106389	131438	156513	181550	206489	232049	257852	283847			5.83	6712	31653	56649	81481	106447	131680	156527	181716	207198	232824	258563	284368
																		5.84	6681	31716	56514	81413	106397	131512	156434	181694	206534	232093	257927	283981			5.84	6751	31609	56724	81449	106601	131680	156658	181767	207299	232728	258380	284233
																		5.85	6858	31667	56500	81427	106412	131422	156666	181449	206585	232019	257926	283804			5.85	6714	31625	56751	81576	106552	131774	156684	181698	207137	232811	258545	284484
																		5.86	6795	31728	56642	81494	106428	131493	156563	181273	206408	232217	257785	283940			5.86	6803	31709	56627	81539	106643	131694	156781	181752	207381	232621	258475	284457
																		5.87	6762	31570	56501	81616	106436	131334	156450	181449	206485	232096	257888	283762			5.87	6767	31601	56478	81463	106599	131616	156798	181764	207277	232751	258586	284292
																		5.88	6639	31560	56673	81353	106348	131420	156380	181532	206478	232006	257910	283796			5.88	6744	31465	56573	81537	106792	131641	156907	181905	207238	232764	258543	284518
																		5.89	6686	31677	56615	81439	106355	131529	156435	181393	206619	232292	257946	283831			5.89	6771	31497	56666	81567	106582	131474	156583	181967	207120	232870	258503	284523
																		5.9	6773	31567	56544	81459	106519	131508	156573	181336	206690	232320	258029	283705			5.9	6808	31543	56735	81540	106584	131787	156647	181707	207313	232766	258543	284237
																		5.91	6713	31681	56710	81575	106418	131351	156391	181436	206579	232084	257903	283828			5.91	6749	31690	56704	81570	106632	131587	156677	181804	207370	232764	258449	284251
																		5.92	6637	31703	56617	81431	106476	131308	156510	181524	206519	232098	257959	283741			5.92	6708	31597	56685	81545	106630	131670	156783	181924	207227	232814	258602	284448
																		5.93	6765	31834	56648	81367	106353	131387	156442	181554	206589	232167	257946	283883			5.93	6749	31742	56637	81579	106717	131725	156795	181871	207456	232732	258666	284439
																		5.94	6720	31731	56579	81384	106320	131400	156579	181491	206573	232049	258040	283773			5.94	6693	31707	56651	81682	106756	131673	156769	181834	207225	232817	258594	284301
																		5.95	6727	31731	56507	81391	106283	131403	156500	181414	206556	232148	258159	283945			5.95	6736	31808	56638	81539	106708	131567	156856	181678	207331	232777	258557	284367
																		5.96	6717	31637	56757	81416	106321	131320	156504	181456	206498	232130	257965	283918			5.96	6822	31753	56425	81597	106629	131715	156939	181834	207425	232848	258689	284385
																		5.97	6713	31753	56544	81539	106451	131522	156474	181547	206435	232129	257956	283856			5.97	6729	31581	56593	81599	106702	131661	156792	181803	207349	232887	258494	284327
																		5.98	6779	31710	56548	81573	106562	131444	156459	181469	206470	232102	258067	283839			5.98	6729	31684	56679	81759	106671	131746	156762	181801	207249	232873	258610	284377
																		5.99	6861	31802	56611	81629	106501	131387	156449	181503	206463	232089	258006	283819			5.99	6656	31696	56495	81650	106779	131829	156831	181793	207352	232753	258427	284392
																		6	6700	31712	56632	81487	106470	131381	156390	181490	206536	232136	258074	283814			6	6775	31652	56666	81744	106651	131691	156728	181910	207426	232844	258457	284322
																		6.01	6739	31752	56448	81454	106478	131402	156453	181493	206533	232036	258163	283967			6.01	6696	31675	56759	81624	106561	131795	156780	181874	207241	232856	258592	284345
																		6.02	6890	31655	56626	81627	106590	131471	156508	181633	206506	232033	258000	283817			6.02	6770	31622	56689	81728	106621	131736	156773	181791	207370	232917	258648	284332
																		6.03	6782	31607	56549	81622	106457	131438	156475	181611	206455	232071	257922	283762			6.03	6813	31659	56595	81570	106611	131699	156788	181915	207436	232932	258536	284438
																		6.04	6760	31778	56663	81640	106373	131428	156446	181612	206534	232015	258001	283752			6.04	6761	31768	56619	81642	106660	131685	156829	181805	207299	232844	258532	284467
																		6.05	6585	31767	56701	81620	106516	131360	156433	181619	206525	232022	258083	283972			6.05	6877	31661	56644	81413	106736	131843	156804	181961	207451	232803	258471	284410
																		6.06	6717	31637	56560	81595	106378	131435	156472	181554	206636	232237	257864	283934			6.06	6821	31628	56746	81502	106689	131818	156751	181875	207431	232948	258578	284393
																		6.07	6844	31619	56752	81541	106492	131431	156476	181507	206538	232281	258040	283859			6.07	6722	31799	56667	81739	106715	131719	156853	181894	207365	232795	258471	284281
																		6.08	6812	31810	56578	81570	106533	131643	156460	181497	206548	232228	258088	283869			6.08	6816	31641	56674	81659	106672	131767	156774	181948	207171	232735	258607	284351
																		6.09	6816	31649	56653	81478	106472	131564	156508	181603	206588	232172	258105	283732			6.09	6702	31581	56574	81612	106659	131822	156721	181834	207344	232718	258705	284474
																		6.1	6760	31760	56644	81396	106492	131521	156676	181712	206587	232235	258004	283967			6.1	6722	31707	56690	81492	106769	131849	156750	181963	207310	232802	258609	284429
																		6.11	6897	31737	56687	81408	106527	131512	156442	181596	206589	232077	258001	283829			6.11	6725	31667	56638	81534	106626	131776	157022	181912	207222	232871	258661	284493
																		6.12	6782	31762	56641	81570	106561	131605	156545	181522	206685	232205	257964	283850			6.12	6757	31742	56681	81738	106801	131708	156852	181907	207314	232726	258686	284279
																		6.13	6772	31677	56658	81547	106621	131483	156561	181605	206667	232208	258058	283780			6.13	6778	31738	56845	81644	106706	131828	156757	181868	207329	232825	258487	284354
																		6.14	6782	31764	56679	81498	106499	131538	156504	181498	206648	232197	257998	283867			6.14	6799	31737	56773	81643	106750	131764	156804	181958	207204	232927	258740	284496
																		6.15	6783	31865	56683	81450	106518	131566	156672	181527	206553	232172	258144	283971			6.15	6805	31720	56618	81843	106818	131730	156922	181930	207264	232857	258523	284348
																		6.16	6748	31806	56770	81597	106548	131507	156587	181647	206528	232278	258117	284006			6.16	6786	31777	56584	81651	106829	131699	156813	181943	207289	232870	258549	284443
																		6.17	6714	31688	56696	81611	106600	131354	156601	181480	206467	232137	257875	283886			6.17	6758	31813	56709	81664	106739	131826	156694	182020	207433	232780	258555	284469
																		6.18	6782	31679	56526	81542	106468	131500	156579	181581	206685	232246	257827	283870			6.18	6673	31801	56886	81697	106844	131872	156859	181825	207292	232779	258592	284639
																		6.19	6777	31750	56569	81588	106549	131520	156513	181550	206687	232120	258023	283857			6.19	6800	31963	56628	81680	106738	131743	156870	181881	207394	232840	258661	284467
																		6.2	6917	31689	56679	81587	106395	131596	156591	181598	206621	232215	258068	283938			6.2	6891	31739	56909	81725	106692	131648	156880	181990	207405	232910	258550	284419
																		6.21	6859	31803	56766	81548	106557	131395	156487	181679	206589	232138	258100	283897			6.21	6855	31796	56656	81767	106753	131634	156892	181895	207365	232801	258699	284464
																		6.22	6821	31734	56733	81679	106690	131478	156527	181649	206527	232239	258022	283985			6.22	6882	31721	56589	81766	106726	131771	156809	181996	207279	232820	258595	284421
																		6.23	6777	31694	56654	81532	106611	131491	156446	181493	206727	232311	257973	284053			6.23	6874	31952	56629	81675	106812	131738	156853	181923	207508	232964	258755	284447
																		6.24	6822	31720	56704	81533	106624	131478	156495	181472	206660	232216	258017	283962			6.24	6851	31716	56612	81750	106789	131787	156764	181893	207374	233030	258619	284432
																		6.25	6864	31825	56675	81605	106660	131546	156549	181514	206606	232194	258016	283995			6.25	6802	31839	56631	81659	106847	131866	156872	181973	207336	232963	258491	284246
																		6.26	6876	31601	56794	81542	106553	131574	156453	181529	206596	232252	258152	283879			6.26	6905	31887	56796	81764	106738	131775	156858	181936	207472	232926	258781	284535
																		6.27	6904	31803	56632	81586	106669	131422	156481	181691	206701	232388	258084	283840			6.27	6843	31641	56722	81649	106628	131818	156946	181801	207378	232911	258557	284401
																		6.28	6920	31767	56743	81462	106747	131474	156581	181597	206575	232143	258046	283814			6.28	6852	31808	56814	81831	106864	131844	156696	181854	207372	232967	258625	284423
																		6.29	6902	31847	56837	81645	106622	131581	156579	181749	206625	232378	258211	284057			6.29	6873	31576	56682	81805	106891	131824	156892	181935	207354	232834	258565	284381
																		6.3	7010	31779	56711	81643	106464	131486	156649	181621	206540	232219	258024	283994			6.3	6883	31743	56788	81730	106853	131975	156802	181863	207415	232909	258626	284340
																		6.31	6812	31804	56817	81541	106482	131639	156508	181572	206631	232252	258067	283921			6.31	6930	31789	56646	81698	106723	131884	156813	181966	207457	232937	258514	284485
																		6.32	6920	31897	56728	81582	106649	131498	156606	181453	206580	232192	257900	283930			6.32	6872	31878	56684	81647	106860	131763	156810	181971	207482	233010	258746	284581
																		6.33	6836	31740	56737	81468	106586	131610	156566	181465	206673	232367	258100	284057			6.33	6898	31797	56821	81815	106716	131921	156827	181825	207452	232886	258784	284466
																		6.34	6941	31746	56749	81654	106467	131697	156611	181586	206631	232411	258076	283894			6.34	6908	31662	56898	81847	106785	131749	156875	181968	207386	232925	258739	284432
																		6.35	6908	31719	56882	81629	106713	131456	156701	181749	206564	232366	258063	283815			6.35	7081	31941	56778	81793	106809	131752	156761	181838	207529	232899	258572	284716
																		6.36	6845	31857	56726	81641	106576	131673	156459	181625	206588	232193	258080	283974			6.36	6691	31841	56735	81872	106776	131826	156871	182086	207486	232892	258572	284626
																		6.37	6869	31916	56857	81704	106470	131550	156636	181583	206568	232310	258037	283967			6.37	6858	31813	56727	81877	106715	131842	156832	181994	207385	233030	258717	284518
																		6.38	6938	31879	56952	81854	106712	131641	156553	181687	206514	232475	258115	283950			6.38	6815	31764	56743	81961	106874	131675	156831	182066	207497	232943	258743	284534
																		6.39	6866	31804	56671	81706	106632	131648	156689	181672	206731	232243	258113	283774			6.39	7025	31863	56847	81744	106762	131744	156990	182093	207380	232919	258564	284511
																		6.4	7020	31789	56693	81605	106563	131601	156575	181647	206604	232159	258095	283901			6.4	6827	31865	56939	81963	106863	131936	156880	181890	207462	233038	258663	284452
																		6.41	6981	31891	56738	81619	106642	131540	156653	181795	206585	232247	258147	283847			6.41	6982	31794	56764	81939	106844	131935	156918	181878	207521	232920	258648	284558
																		6.42	6931	31910	56815	81722	106547	131626	156663	181751	206728	232192	258072	283957			6.42	7006	31876	56673	81875	106880	131881	156944	181940	207511	232941	258669	284527
																		6.43	6913	31834	56944	81670	106681	131543	156734	181702	206682	232313	258058	283958			6.43	6949	31900	56752	81781	106826	131912	156823	182045	207555	233007	258713	284644
																		6.44	6958	31968	56879	81797	106672	131587	156682	181657	206607	232203	258102	283891			6.44	6864	31771	56793	81682	106834	131822	156902	181943	207584	232951	258587	284592
																		6.45	6971	31898	56712	81622	106772	131633	156708	181712	206539	232318	258030	283900			6.45	7096	31928	56750	81742	107106	131709	156838	182042	207487	232960	258575	284725
																		6.46	6916	31973	56861	81928	106636	131698	156680	181741	206721	232295	258058	283829			6.46	7040	31951	56851	81810	107038	131983	156982	182000	207587	233014	258713	284618
																		6.47	6892	31872	56747	81770	106721	131566	156524	181780	206735	232209	258045	283744			6.47	7074	31965	56812	81760	106953	131823	156893	182065	207474	233127	258597	284534
																		6.48	6841	32002	56933	81663	106596	131710	156620	181727	206728	232322	258290	283880			6.48	6987	31905	56837	81812	106928	131900	156849	182063	207531	233053	258833	284482
																		6.49	7026	32075	56727	81714	106729	131665	156735	181703	206685	232297	258092	284014			6.49	6962	31905	56848	81938	106836	132019	157009	182081	207426	232901	258726	284560
																		6.5	7062	31945	56817	81730	106719	131665	156732	181915	206716	232314	258066	283795			6.5	7005	31765	56784	81764	106812	131944	156939	182172	207576	232968	258644	284552
																		6.51	6966	31856	56898	81774	106736	131597	156683	181711	206837	232237	258231	284002			6.51	6865	32059	56814	81823	106991	131836	156992	182079	207389	233035	258798	284597
																		6.52	7016	31867	56871	81766	106560	131727	156590	181679	206748	232327	258045	283959			6.52	6945	31949	56701	81655	106882	131946	157045	182030	207568	233020	258754	284512
																		6.53	7090	31854	56894	81703	106671	131729	156691	181566	206775	232380	258173	283999			6.53	7033	31829	56988	81791	106829	131872	156932	182129	207483	232931	258791	284684
																		6.54	6896	31929	56778	81761	106706	131630	156677	181781	206700	232151	258023	284035			6.54	7104	31852	56884	81848	107034	131860	156905	181950	207625	232842	258726	284798
																		6.55	6991	32019	57082	81855	106809	131891	156682	181779	206690	232235	258045	284064			6.55	7097	32087	56802	81716	106945	132020	156945	182042	207609	233078	258436	284841
																		6.56	6993	31885	56815	81724	106641	131634	156509	181751	206705	232314	258059	284144			6.56	7156	32148	56933	81969	106940	131888	157037	182026	207584	232972	258749	284649
																		6.57	7059	31905	56941	81701	106894	131733	156778	181791	206754	232407	258170	283909			6.57	7086	32030	56820	81865	106965	131850	156877	182128	207421	232964	258727	284585
																		6.58	7095	31843	56813	81698	106698	131627	156736	181679	206655	232318	258052	284015			6.58	7227	31874	56856	81993	106856	131949	156952	182096	207549	232972	258667	284591
																		6.59	6977	31844	56833	81719	106773	131741	156823	181755	206896	232221	258034	283996			6.59	7053	31964	56871	81827	106830	131961	157165	182129	207641	233168	258665	284734
																		6.6	7190	31927	56881	81693	106551	131690	156780	181788	206622	232295	258215	283903			6.6	7034	31772	57025	81951	106829	131908	156851	182080	207501	232956	258802	284657
																		6.61	7022	31908	56937	81815	106786	131705	156638	181718	206817	232317	258138	283941			6.61	6972	32052	56874	81819	106965	132026	157036	181947	207398	233128	258581	284498
																		6.62	6928	32118	56848	81866	106697	131662	156658	181624	206794	232282	258104	283895			6.62	7031	31891	56935	81865	107006	131893	156987	182141	207599	233056	258659	284507
																		6.63	7005	31917	56940	81829	106710	131543	156844	181929	206832	232275	258238	283934			6.63	7169	31840	56782	81859	106882	131899	157043	182213	207558	233131	258805	284318
																		6.64	6974	32005	57040	81874	106761	131693	156922	181787	206764	232377	258231	284186			6.64	7089	31923	56973	81815	107067	131956	157055	181949	207532	232974	258903	284637
																		6.65	7012	31951	56973	81774	106827	131668	156779	181834	206789	232378	258166	284064			6.65	7008	31985	57100	81990	106894	132026	156945	182005	207657	233033	258717	284771
																		6.66	7043	32026	56876	81809	106715	131689	156763	181813	206771	232380	258063	283981			6.66	7085	31999	56978	81986	106782	132045	157129	182106	207455	233126	258684	284660
																		6.67	6980	31946	56927	81708	106612	131741	156807	181820	206706	232317	258251	283965			6.67	6989	32093	56924	81968	106995	131983	157067	181938	207582	233030	258807	284604
																		6.68	7110	31880	56860	81797	106719	131801	156788	181826	206791	232442	258185	283972			6.68	7141	31937	57007	81921	107169	131911	157001	182197	207591	233188	258657	284644
																		6.69	6995	32048	56789	81804	106656	131660	156711	181768	206677	232540	258189	283931			6.69	7070	32004	56829	81767	107026	132010	157064	182090	207736	233131	258756	284683
																		6.7	7069	32011	56883	81953	106736	131632	156761	181824	206845	232353	258091	283962			6.7	7005	31984	57167	81891	106976	131874	157003	182162	207574	232924	258666	284633
																		6.71	7024	32054	56815	81719	106715	131651	156875	181758	206856	232326	258123	283916			6.71	7215	32008	56934	81813	106877	131912	156957	182143	207596	233103	258845	284584
																		6.72	7088	32013	57040	81756	106684	131696	156616	181767	206767	232435	258054	283993			6.72	7024	32020	57018	81831	106865	131985	157010	182224	207514	233069	258607	284518
																		6.73	7097	31987	56977	81873	106785	131707	156899	181880	207012	232341	258279	283866			6.73	7087	32206	56993	81899	107007	131952	157082	182156	207630	233044	258743	284601
																		6.74	7143	32029	57001	81770	106666	131646	156774	181917	206851	232460	258185	283876			6.74	7121	31987	57125	81894	106982	132042	157130	182092	207536	233095	258656	284633
																		6.75	7127	31997	57095	81745	106814	131774	156894	181821	206714	232310	258283	284082			6.75	7152	31980	56954	81919	106935	132040	156975	182058	207703	233016	258814	284536
																		6.76	7122	31965	56886	81790	106882	131722	156808	181743	206789	232379	258105	284192			6.76	7066	31901	56984	81818	106909	131987	157047	182209	207633	232992	258632	284512
																		6.77	7040	32083	57045	81907	106779	131799	156708	181705	206717	232452	258193	284236			6.77	7015	31926	57058	81985	106947	131969	157116	182123	207585	232883	258609	284669
																		6.78	7014	32043	56974	81861	106857	131856	156793	181774	206767	232346	258218	284147			6.78	7173	31954	56871	81762	106939	132011	157162	182097	207712	233051	258761	284519
																		6.79	7041	32080	56869	81735	106817	131738	156693	181808	206903	232366	258220	284081			6.79	7099	32196	56975	81940	106986	132111	156982	182250	207546	232995	258861	284431
																		6.8	6880	31959	56977	81856	106590	131789	156746	181892	206754	232380	258091	284143			6.8	7196	31854	56854	82020	107001	131957	157228	182172	207577	233033	258930	284573
																		6.81	7064	32122	56934	81774	106841	131808	156648	181807	206756	232543	258194	284170			6.81	7143	32044	57037	81901	106898	132070	157052	182197	207562	233091	258831	284686
																		6.82	7129	32156	57001	81856	106838	131679	156765	181842	206781	232265	258180	284189			6.82	7034	31988	56919	82016	106887	132087	157004	182263	207479	233006	258992	284619
																		6.83	7013	32019	56835	81839	106790	131893	156759	181767	206744	232523	258267	284016			6.83	7235	31916	56950	82075	106924	131964	157058	182206	207679	233044	258808	284668
																		6.84	7018	31975	56899	81929	106752	131879	156777	181825	206837	232622	258339	284047			6.84	7010	32018	57063	81919	107062	132073	157146	182111	207673	232951	258897	284809
																		6.85	7145	32038	56985	81842	106740	131785	156906	181756	206915	232516	258222	284339			6.85	7198	32030	56886	81938	106975	132052	157077	182111	207595	233128	258900	284773
																		6.86	7169	32095	56873	81804	106821	131863	156833	181841	206822	232558	258186	284121			6.86	7175	32002	56846	81939	107094	131980	157077	182131	207505	233155	258870	284783
																		6.87	7053	32071	56900	81912	106761	131897	156773	181863	206768	232441	258226	284227			6.87	7115	32107	56879	81928	107008	132132	157170	182199	207683	233054	258678	284579
																		6.88	7071	32122	56939	81817	106735	131967	156926	181890	206871	232578	258268	284038			6.88	7017	32054	56855	81876	107109	132014	157091	182032	207606	233074	258853	284572
																		6.89	7124	32101	56796	81860	106894	131836	156871	181881	206896	232420	258309	284253			6.89	7071	32048	56978	81911	106900	132015	157173	182109	207542	233109	258694	284681
																		6.9	7074	32097	57069	81911	106709	131906	156781	181971	206849	232449	258214	284106			6.9	7156	32060	57006	82054	107085	132045	157200	182320	207765	233187	258781	284553
																		6.91	7060	32231	57113	81778	106814	131921	156895	181879	206931	232392	258287	284179			6.91	7054	31990	56970	81965	107055	132115	157153	182209	207674	233122	258626	284557
																		6.92	7143	32099	57068	81708	106995	131736	156738	181859	206951	232415	258355	284320			6.92	7037	32034	57044	82064	107056	131960	157157	182236	207698	233133	258762	284637
																		6.93	7196	32145	56946	81961	106820	131972	156828	181931	206907	232464	258245	284382			6.93	7199	32106	56975	81996	107093	131989	157137	182215	207777	233195	258752	284595
																		6.94	7125	31943	57002	81934	106945	131862	156888	181707	206950	232706	258384	284159			6.94	7128	32150	57104	82104	106999	132066	156956	182217	207784	233147	258861	284548
																		6.95	7105	32040	57074	81861	106901	131823	156875	181994	207056	232533	258451	284300			6.95	7104	32196	57136	82010	107263	131978	157310	182255	207679	233062	258813	284654
																		6.96	7135	32063	57041	81990	106997	131835	156913	181895	207071	232520	258499	284396			6.96	7000	32141	57242	82096	107001	132109	157280	182251	207736	233227	258722	284746
																		6.97	7129	32182	57030	82023	106966	131885	156952	181945	206962	232561	258507	284438			6.97	7070	32082	56987	82055	106957	132333	157251	182326	207650	233243	258969	284773
																		6.98	7161	32092	57068	82032	106944	131767	157059	181965	207145	232630	258453	284418			6.98	7040	32091	57020	81989	107167	132356	157257	182259	207618	233468	258977	284545
																		6.99	7203	32017	56954	81993	106863	131936	157084	182023	207122	232718	258504	284410			6.99	7301	32156	57158	82105	107128	132281	157276	182210	207676	233357	258895	284607
																		7	7153	32017	57057	81965	106964	131907	156959	181989	207052	232847	258577	284572			7	7192	32154	56925	82193	107045	132160	157176	182270	207825	233137	258802	284755
																		7.01	7046	31936	57084	81931	106860	131767	156951	182003	207150	233011	258530	284480			7.01	7211	32073	57132	82084	107174	132050	157222	182262	207649	233181	258968	284647
																		7.02	7059	32124	57062	81913	107000	132056	156820	181965	207254	232690	258452	284601			7.02	7295	32242	57076	82068	107192	132231	157163	182328	207706	233181	258868	284738
																		7.03	7332	32009	57044	82010	107053	132032	156968	182114	207052	232766	258678	284574			7.03	7218	32147	57047	82166	107084	132245	157207	182199	207888	233141	259137	284828
																		7.04	7167	32243	57195	82003	107040	131962	157058	182136	207024	232790	258629	284670			7.04	7236	32119	57154	82158	107379	132229	157274	182348	207918	233285	259001	284650
																		7.05	7302	32254	57170	82126	106984	132076	157232	182214	207057	232885	258831	284628			7.05	7194	32068	57028	82093	107171	132130	157266	182394	207879	233352	258937	284894
																		7.06	7251	32075	57082	82159	106908	132000	157238	182045	207109	232863	258952	284714			7.06	7154	32283	57111	82020	107192	132212	157190	182248	207788	233173	258782	284776
																		7.07	7219	32096	57084	82116	107030	132117	157159	182067	207076	232929	258663	284841			7.07	7103	32347	57171	82040	107290	132337	157193	182311	207878	233242	258889	284775
																		7.08	7390	32060	57159	82087	107153	132106	157031	182239	207092	233041	258789	284649			7.08	7203	32180	57255	82100	107078	132238	157285	182334	207947	233339	259042	284792
																		7.09	7347	32083	57220	82117	107129	132162	157145	182144	207151	233220	258804	284876			7.09	7281	32116	57307	82070	107020	132313	157196	182318	207752	233390	258929	284897
																		7.1	7217	32195	57145	82143	107134	132100	157030	182195	207307	232985	258881	284899			7.1	7368	32349	57211	82205	107324	132287	157395	182576	207723	233178	259084	284914
																		7.11	7229	32077	57250	82210	107091	132092	157237	182171	207264	233074	259087	284834			7.11	7305	32291	57177	82172	107326	132387	157399	182319	207863	233361	259081	284779
																		7.12	7351	32317	57123	82303	107125	132293	157217	182335	207417	233360	259067	284839			7.12	7244	32087	57151	82146	107212	132239	157412	182552	207813	233421	258960	284743
																		7.13	7333	31986	57097	82231	107171	132329	157300	182257	207398	233250	259041	285133			7.13	7301	32176	57299	82205	107229	132345	157329	182485	207838	233249	259056	284829
																		7.14	7377	32233	57218	82176	107335	132293	157304	182343	207441	233363	258885	284936			7.14	7276	32149	57177	82235	107248	132276	157250	182481	207878	233304	259112	284715
																		7.15	7281	32243	57253	82313	107194	132411	157401	182475	207578	233261	259023	284695			7.15	7319	32200	57378	82162	107269	132190	157366	182565	207804	233317	258857	284845
																		7.16	7397	32096	57187	82263	107269	132368	157339	182516	207551	233339	258909	284819			7.16	7304	32331	57162	82119	107266	132261	157393	182654	207905	233229	259064	285027
																		7.17	7466	32140	57107	82164	107402	132478	157514	182507	207648	233164	259094	284619			7.17	7274	32212	57296	82267	107505	132382	157255	182431	207899	233484	258984	284851
																		7.18	7417	32231	57236	82267	107427	132493	157518	182700	207607	233175	258937	284843			7.18	7258	32249	57227	82249	107354	132416	157419	182417	207851	233460	259222	284976
																		7.19	7269	32190	57275	82375	107503	132469	157525	182606	207804	233245	258905	284755			7.19	7284	32288	57301	82323	107170	132461	157513	182648	208011	233472	258988	284965
																		7.2	7342	32218	57317	82614	107644	132462	157575	182808	207631	233161	258839	284496			7.2	7391	32390	57335	82476	107347	132556	157468	182651	208056	233491	259065	284944
																		7.21	7396	32273	57352	82447	107514	132580	157517	182673	207694	233054	258834	284691			7.21	7386	32309	57267	82263	107369	132338	157506	182689	208001	233496	259154	284984
																		7.22	7417	32324	57484	82592	107527	132695	157620	182795	207647	232866	258820	284627			7.22	7366	32274	57312	82407	107365	132453	157592	182574	208076	233423	259030	285077
																		7.23	7390	32449	57358	82564	107658	132628	157601	182733	207802	233149	258781	284873			7.23	7240	32436	57350	82214	107374	132566	157631	182504	208134	233488	259192	285174
																		7.24	7464	32340	57518	82541	107653	132644	157699	182674	207639	233068	258860	284968			7.24	7551	32377	57358	82352	107451	132478	157539	182651	208228	233495	259211	284957
																		7.25	7432	32499	57379	82564	107639	132847	157619	182742	207583	233121	258779	284941			7.25	7444	32499	57362	82641	107646	132406	157506	182419	208047	233563	259199	285005
																		7.26	7514	32571	57496	82511	107715	132586	157631	182638	207730	233089	258886	284789			7.26	7453	32444	57513	82342	107454	132456	157565	182590	208018	233693	259200	285023
																		7.27	7486	32364	57516	82722	107604	132458	157556	182442	207603	232973	258988	284862			7.27	7436	32539	57461	82495	107578	132443	157690	182585	208126	233518	259304	285027
																		7.28	7555	32555	57785	82599	107645	132641	157551	182614	207519	233091	258804	284853			7.28	7495	32364	57547	82550	107693	132568	157767	182797	208082	233552	259435	285073
																		7.29	7545	32537	57528	82756	107550	132360	157475	182518	207456	232969	258875	284944			7.29	7539	32518	57547	82460	107751	132593	157684	182683	208080	233687	259264	285058
																		7.3	7833	32752	57605	82580	107389	132458	157478	182586	207485	233139	259164	284978			7.3	7501	32850	57426	82656	107767	132717	157648	182701	208316	233620	259349	285323
																		7.31	7565	32672	57709	82593	107480	132591	157282	182548	207581	233041	259036	284866			7.31	7682	32690	57606	82694	107651	132732	157756	182789	208227	233748	259443	285222
																		7.32	7609	32723	57577	82702	107341	132507	157278	182464	207435	232946	259028	285094			7.32	7611	32675	57590	82692	107392	132743	157671	182741	208233	233594	259403	285104
																		7.33	7746	32615	57678	82583	107463	132425	157431	182523	207414	233181	259047	285145			7.33	7856	32606	57626	82746	107550	132837	157834	182835	208161	233660	259233	285117
																		7.34	7693	32665	57569	82581	107451	132417	157399	182411	207342	233280	259144	285262			7.34	7738	32542	57585	82652	107725	132562	157780	182726	208250	233693	259271	285088
																		7.35	7697	32825	57657	82454	107465	132150	157484	182435	207502	233238	259126	285379			7.35	7697	32663	57633	82667	107668	132772	157750	182854	208202	233645	259519	285251
																		7.36	7690	32735	57601	82506	107508	132447	157407	182391	207555	233354	259319	285204			7.36	7747	32791	57540	82601	107620	132601	157666	182752	208245	233755	259348	285085
																		7.37	7830	32737	57615	82351	107330	132244	157417	182602	207458	233421	259289	285391			7.37	7693	32543	57602	82506	107598	132667	157685	182841	208308	233748	259382	284946
																		7.38	7755	32695	57508	82425	107411	132526	157528	182603	207624	233373	259359	285447			7.38	7713	32559	57665	82697	107659	132684	157700	182843	208248	233523	259379	285059
																		7.39	7638	32609	57489	82374	107514	132411	157591	182499	207786	233341	259562	285692			7.39	7674	32745	57476	82664	107689	132648	157791	182852	208137	233707	259578	285083
																		7.4	7649	32576	57528	82436	107472	132586	157426	182668	207692	233626	259472	285545			7.4	7855	32575	57557	82573	107734	132663	157749	182778	208214	233586	259415	285141
																		7.41	7732	32622	57614	82401	107473	132492	157560	182694	207661	233530	259617	285711			7.41	7740	32467	57401	82541	107706	132733	157719	182785	208151	233658	259478	285055
																		7.42	7640	32686	57430	82608	107551	132440	157781	182694	207631	233650	259710	285715			7.42	7625	32635	57513	82370	107665	132578	157544	182597	208290	233634	259423	285120
																		7.43	7511	32536	57575	82574	107440	132546	157621	182753	207886	233680	259851	285941			7.43	7676	32592	57598	82589	107501	132603	157727	182684	208300	233805	259361	285012
																		7.44	7635	32565	57563	82515	107629	132603	157545	182759	207895	233789	259809	286033			7.44	7573	32679	57636	82568	107434	132490	157709	182953	208257	233551	259395	285284
																		7.45	7544	32510	57565	82725	107726	132767	157743	182873	207915	233927	259899	286131			7.45	7759	32404	57502	82467	107642	132584	157944	182606	208223	233671	259157	285151
																		7.46	7545	32599	57468	82515	107801	132856	157695	182877	207920	233917	260194	286294			7.46	7540	32534	57677	82579	107530	132656	157594	182703	208168	233772	259284	285144
																		7.47	7599	32431	57529	82566	107642	132812	157749	182983	208108	234014	260368	286555			7.47	7678	32680	57580	82441	107576	132675	157653	182916	208287	233776	259343	285214
																		7.48	7643	32683	57472	82646	107654	132823	157821	183051	208023	234267	260489	286727			7.48	7615	32522	57600	82560	107589	132646	157759	182910	208162	233796	259364	285211
																		7.49	7722	32605	57635	82600	107741	132957	157928	183001	208119	234221	260478	286840			7.49	7649	32510	57476	82691	107701	132818	157795	182878	208255	233912	259479	285158
																		7.5	7597	32600	57608	82775	107871	132976	158075	183224	208256	234426	260619	287093			7.5	7691	32664	57575	82738	107719	132639	157851	182884	208311	233836	259368	285316
																		7.51	7659	32641	57656	82641	107998	133153	158099	183234	208239	234713	260761	287345			7.51	7692	32760	57638	82702	107806	132882	157732	182942	208283	233732	259447	285328
																		7.52	7630	32796	57492	82879	107874	133251	158305	183260	208505	234723	261203	287567			7.52	7644	32668	57736	82612	107687	132853	157915	182801	208424	233867	259508	285370
																		7.53	7895	32852	57826	82887	108058	133282	158320	183452	208540	234895	261450	287837			7.53	7672	32732	57630	82695	107901	132958	157910	182889	208291	233792	259501	285578
																		7.54	7842	32798	58011	82909	108226	133043	158312	183475	208702	235063	261370	287995			7.54	7680	32612	57800	82744	107879	132960	157905	183018	208495	233909	259698	285636
																		7.55	7890	32626	57757	82915	108351	133250	158553	183669	208827	235330	261791	288279			7.55	7637	32796	57804	82822	107716	132977	157851	183011	208370	233966	259870	285546
																		7.56	7711	32808	57882	83161	108363	133564	158542	183695	208893	235387	261957	288662			7.56	7566	32885	57694	82884	107929	132835	158050	183156	208608	233961	259914	285616
																		7.57	7980	32879	57862	82991	108371	133778	158715	183877	208878	235750	262237	288874			7.57	7758	32854	57715	82841	107881	133178	158161	183018	208639	233925	259988	285614
																		7.58	7905	33040	57984	83238	108489	133851	159004	184213	209128	235853	262622	289277			7.58	7894	32853	57836	82958	108014	133141	158187	183181	208639	234169	260027	285846
																		7.59	7960	33022	58026	83352	108723	133887	159033	184250	209219	235958	263040	289645			7.59	7823	32872	57899	82967	107948	132910	158048	183231	208719	234447	260095	285980
																		7.6	7943	33040	58267	83381	108813	134040	159196	184397	209347	236378	263454	290302			7.6	7819	33018	58024	82958	108204	133137	158217	183271	208963	234450	260034	285830
																		7.61	8044	33015	58131	83534	108884	134203	159264	184619	209669	236925	263690	290823			7.61	7788	32999	58153	83021	108177	133326	158159	183334	208994	234466	260110	285964
																		7.62	8211	33057	58136	83586	109027	134333	159496	184737	210006	237251	264249	291186			7.62	8080	33123	58337	83175	108269	133314	158315	183500	208931	234502	260237	286167
																		7.63	8052	33283	58120	83657	109189	134535	159637	184684	210252	237723	264584	291862			7.63	7997	33133	58160	83247	108366	133262	158549	183520	208945	234729	260458	286272
																		7.64	8173	33022	58326	83781	109527	134845	159763	184983	210228	237861	265129	292280			7.64	8058	33274	58412	83423	108499	133249	158561	183666	208895	234696	260345	286200
																		7.65	8446	33275	58458	84029	109681	135122	159985	185368	210729	238459	265573	293251			7.65	8220	33465	58467	83496	108616	133557	158686	183725	209270	234715	260484	286235
																		7.66	8417	33260	58550	84020	109617	135250	160325	185719	210914	238814	266398	294038			7.66	8059	33378	58482	83510	108655	133534	158654	183804	209545	234832	260580	286521
																		7.67	8565	33383	58611	84115	110034	135295	160508	185821	211147	239445	266831	294644			7.67	8261	33474	58558	83488	108725	133806	158727	184058	209331	235004	260820	286599
																		7.68	8233	33692	58715	84442	110119	135947	160888	186192	211709	240101	267797	295662			7.68	8389	33525	58675	83672	108763	133807	158772	183955	209467	235158	260976	287033
																		7.69	8413	33629	58812	84403	110574	136169	161082	186497	211963	240692	268746	296544			7.69	8396	33669	58834	83653	108865	133944	158847	184085	209787	235181	261270	287020
																		7.7	8533	33695	58840	84686	110761	136552	161513	186792	212226	241098	269349	297936			7.7	8462	33649	58751	83913	108927	134017	159106	184214	209754	235418	261322	287215
																		7.71	8734	33750	59134	85119	111192	136858	161962	187223	212798	241985	270407	299132			7.71	8521	33841	59003	83933	109117	134074	159264	184380	209985	235739	261511	287476
																		7.72	8734	33997	59166	85214	111449	137122	162360	187770	213193	242620	271568	300526			7.72	8712	33934	59072	84208	109418	134337	159420	184510	210421	235831	261648	287703
																		7.73	8838	34087	59317	85281	111709	137559	162694	188281	213780	243685	273034	302268			7.73	8736	34125	59231	84307	109524	134577	159569	184673	210363	236157	261827	287884
																		7.74	8893	34197	59694	85590	112143	137773	163197	188648	214144	244624	274357	303882			7.74	8926	34363	59453	84511	109628	134621	159685	184798	210692	236160	262249	288167
																		7.75	9132	34371	59736	86138	112549	138583	163739	189509	214785	245923	275761	305902			7.75	9103	34551	59737	84503	109864	134711	160116	185178	210761	236500	262591	288417
																		7.76	9194	34720	59853	86491	113078	139010	164143	189742	215548	246898	277618	307780			7.76	9183	34558	59803	84975	109899	135002	160153	185299	211066	236775	262578	288681
																		7.77	9373	34611	60067	86675	113410	139403	164695	190485	216291	248498	279723	310592			7.77	9241	34664	60156	85288	110247	135276	160397	185556	211444	237062	263023	289220
																		7.78	9325	34902	60299	87070	113904	140162	165490	191065	216939	250314	282329	312909			7.78	9312	34835	60176	85410	110515	135355	160646	186053	211787	237208	263366	289402
																		7.79	9623	34857	60706	87414	114589	140820	166340	192037	217765	252160	284695	315576			7.79	9658	35167	60654	85647	110687	135674	160804	186069	211995	237821	263666	289677
																		7.8	9694	35256	61015	87923	115430	141850	166897	192831	218770	254260	287599	318917			7.8	9809	35392	60758	85771	110808	136045	161230	186141	212490	238193	264244	290429
																		7.81	9957	35557	61310	88244	116056	142588	167749	194059	220031	256398	290734	322474			7.81	9781	35581	60962	86101	111259	136474	161552	186611	212705	238438	264628	291089
																		7.82	10164	35809	61573	88674	116663	143332	168612	194882	221158	259063	294152	325459			7.82	9830	35680	61196	86530	111733	136773	161911	186996	213094	239160	265125	291690
																		7.83	10342	36030	61963	89408	117562	144468	169584	196281	222715	261882	297525	328624			7.83	10300	36135	61729	86833	111718	136867	162310	187457	213532	239290	265696	292092
																		7.84	10559	36339	62277	89841	118394	145542	170903	197415	224266	265484	301252	331499			7.84	10495	36418	61923	87362	112324	137512	162538	187912	213962	240020	266317	292659
																		7.85	11109	36663	62701	90742	119900	146912	172549	199218	226251	268837	305225	334547			7.85	10892	37041	62508	87609	112698	137909	163081	188433	214621	240650	266908	293733
																		7.86	11261	36959	63050	91258	120701	148297	173817	200976	227938	273050	307991	336738			7.86	10942	37151	62729	87965	113211	138265	163423	188889	215039	241317	267541	294445
																		7.87	11501	37500	63571	92055	122073	149997	175665	202938	230214	276718	311678	337469			7.87	11355	37547	63095	88626	113731	138733	164033	189321	215903	241732	268389	295089
																		7.88	11920	37789	64103	92914	123628	152130	177862	205608	233210	280558	314683	338912			7.88	11798	38137	63828	89227	114356	139402	164723	189908	216348	242854	269419	296183
																		7.89	12323	38286	64784	93996	125444	154255	180137	208369	235875	284998	316087	338223			7.89	12052	38558	64058	89594	114757	140120	165453	190673	217138	243489	270275	297221
																		7.9	12592	38915	65313	95209	127432	156823	183061	211317	239676	288041	316758	336378			7.9	12184	39162	64911	90542	115550	140859	166197	191367	218259	244745	271537	298337
																		7.91	12994	39364	66278	96449	129728	160111	185649	214951	243432	290921	316133	333298			7.91	12698	39638	65503	91237	116383	141370	167082	192149	219034	245614	272352	299384
																		7.92	13488	39839	66938	98124	132685	163037	189528	218850	247877	292519	314393	328928			7.92	13156	40290	66436	91857	117195	142408	167942	192938	220162	246739	273781	300229
																		7.93	14068	40686	67792	99559	135568	166894	193422	223197	252357	293630	311258	324013			7.93	13477	40849	67085	92586	118155	143146	168628	194195	221289	247822	274763	301938
																		7.94	14589	41187	68767	101731	138641	171535	198057	227777	257068	292800	307032	318907			7.94	14073	41545	68161	93946	119025	144500	169940	195420	222263	249054	275974	303279
																		7.95	15247	42245	69932	104063	143065	176425	202759	233285	262065	291068	301322	313194			7.95	14582	42655	69006	94977	120610	145766	171323	196798	223756	250452	277234	304335
																		7.96	15887	43124	71069	106113	146835	181441	207480	237501	265727	286963	295928	308450			7.96	15346	43590	70333	96130	121380	146846	172576	197693	225034	251874	278518	305633
																		7.97	16487	44006	72473	109176	151678	186504	212828	241995	269408	283088	290589	303767			7.97	16195	44442	71244	97671	123066	148406	174220	199331	226952	253216	279998	306695
																		7.98	17804	45189	74186	112372	156352	190982	217868	245905	271986	277871	285105	300289			7.98	16927	45792	73187	99155	124595	149871	175682	201052	228114	254685	281439	308022
																		7.99	18532	46395	76250	116029	162240	195671	221818	248856	273312	271899	280201	297256			7.99	17794	47050	74847	100765	126345	151477	177195	202542	229605	255949	282909	309361
																		8	19644	48241	78609	120431	166310	199183	224179	249648	272901	266414	276449	294990			8	18788	48397	76332	102769	128314	153226	179047	204693	231475	257464	284075	310328
																		8.01	21031	49856	80954	124748	170256	201162	225310	248880	270994	260829	272961	293110			8.01	20078	50411	78691	104576	130362	155615	181102	206278	232991	258869	285514	311502
																		8.02	22347	52068	83273	129044	172676	201013	225265	246662	267159	256272	270408	291574			8.02	21290	52507	80836	106810	132638	157582	183209	208488	235112	260682	286479	312623
																		8.03	23881	54247	86159	133555	173829	199234	222669	242575	262043	252346	268472	290109			8.03	22687	54496	82976	109398	134480	159922	185465	210573	236410	262035	287731	313765
																		8.04	25660	56639	89693	137453	172192	195717	218428	237098	255992	249089	266591	289384			8.04	24581	57199	85338	111753	136943	162319	187561	212601	238393	263513	289227	314657
																		8.05	27971	59785	93605	141286	169204	189108	211755	230054	249281	245904	265044	288650			8.05	26339	59905	88300	114350	139774	164822	189895	214726	239838	265100	290479	315600
																		8.06	30476	62376	97394	142891	165314	183207	205294	223926	243253	243907	264127	288168			8.06	28185	62645	90367	116812	141913	166839	191983	216999	241491	266020	291514	316423
																		8.07	32830	65918	100920	143618	159289	175852	198361	217149	237213	241923	263457	287452			8.07	30873	65669	92499	119020	143901	169149	193932	219175	243053	268191	292747	317513
																		8.08	35826	69452	104467	143128	152490	168688	191300	211278	231734	240393	262683	287112			8.08	33542	68419	94929	121334	146177	171039	195651	220852	244694	269231	293918	318544
																		8.09	38849	73132	106949	140678	145734	162271	185107	205818	227627	239307	262173	287010			8.09	36423	71165	97219	123406	148581	173145	197869	222712	245806	270330	294835	318915
																		8.1	42793	76309	109586	136083	138827	156752	179449	201106	223527	238423	261579	286670			8.1	39981	73975	99387	124936	150216	174912	199096	224080	246821	271736	295646	320333
																		8.11	46016	79440	110664	130625	133167	151682	175006	197506	220521	237490	261187	286481			8.11	43019	75993	100333	126446	151378	175941	200527	224843	248334	272447	296439	320736
																		8.12	49221	82051	110731	124579	128410	148144	171603	194663	218093	236686	261100	286277			8.12	46235	77945	101267	127129	151990	176847	200657	225916	248597	272952	296457	320865
																		8.13	52183	83001	109419	118346	124258	144729	168907	192224	216017	236295	260805	286150			8.13	48645	78650	101528	127102	152475	176928	200950	225957	248960	273270	296789	320807
																		8.14	54334	83158	106599	112519	121097	142653	166846	190456	214545	235862	260621	285848			8.14	50537	78643	101150	126876	151860	176535	200666	225762	248377	272370	296589	320445
																		8.15	56142	82152	102354	106558	118329	140387	164882	188900	213414	235327	260408	285863			8.15	52344	77640	100162	125485	150563	175450	199315	223971	247247	270946	294900	318848
																		8.16	56605	79797	97888	102431	116344	138971	163583	187769	212400	235169	260007	285737			8.16	52606	75639	98148	123118	148790	173344	197200	222386	245316	269399	293346	317850
																		8.17	55410	76141	92577	98732	114717	138061	162685	186988	211681	234949	259937	285670			8.17	51687	72428	95725	120413	145992	170279	194062	219376	243048	266961	291456	315065
																		8.18	52525	71987	87273	95467	113587	137211	161888	186440	210849	234749	260073	285537			8.18	49268	69390	92016	117256	142193	166955	191054	215675	239586	263667	288062	312392
																		8.19	48994	66787	81751	92928	112588	136402	161048	185751	210631	234717	259910	285460			8.19	46197	65308	88163	112682	138202	162864	187084	212301	236362	260823	285014	309103
																		8.2	43995	61620	77903	90922	111708	135967	160589	185302	210291	234344	259701	285376			8.2	42446	61029	83820	108351	133851	158512	182924	207528	232169	256851	281198	305526
																		8.21	38361	56751	73733	89224	111234	135497	160320	185020	209791	234288	259863	285262			8.21	37113	56336	79879	104246	129415	154643	178470	203824	228497	253023	277789	302082
																		8.22	33404	51745	70547	88145	110503	135068	159955	184660	209657	234354	259770	285313			8.22	32669	51962	75764	100564	125590	150615	174881	199997	224802	249551	274580	299209
																		8.23	28626	47991	67789	87200	110139	134842	159542	184673	209399	234191	259635	285265			8.23	27554	48336	72295	97050	121980	146714	171451	196433	221738	246587	271557	296432
																		8.24	24468	44577	65734	86522	109788	134541	159364	184274	209121	234028	259557	285125			8.24	23455	45108	69503	94333	118939	144217	168652	193845	218870	243774	268744	293922
																		8.25	20823	41927	64128	85909	109666	134149	159259	184136	209160	234042	259349	285367			8.25	20047	42365	66862	91589	116334	141559	166357	191146	216305	241688	267029	291978
																		8.26	18232	40271	62924	85561	109398	134347	159237	184087	209046	233871	259304	285132			8.26	17615	40526	65127	89903	114773	139787	164718	189862	214964	240336	265585	290959
																		8.27	16302	38961	61949	85287	109211	134155	159089	184049	208892	233923	259463	284974			8.27	15345	39085	63675	88509	113565	138644	163264	188367	213938	238994	264380	289597
																		8.28	14469	37743	61643	84879	109008	133993	158811	183912	208792	233964	259527	284949			8.28	14050	37759	62631	87335	112235	137497	162181	187250	212805	237934	263392	288818
																		8.29	13080	36745	60664	84672	109055	133830	158827	183955	208811	233814	259521	285144			8.29	12454	36713	61972	86571	111484	136594	161590	186555	212029	237210	262560	288199
																		8.3	12325	35967	60364	84511	108990	133707	158555	183648	208779	233803	259472	285124			8.3	11837	36200	61050	85952	110947	135947	161092	186049	211388	236649	262041	287722
																		8.31	11453	35980	60234	84284	108764	133654	158765	183753	208573	233914	259411	284999			8.31	11072	35768	60724	85639	110532	135493	160670	185622	211006	236263	261802	287245
																		8.32	10877	35479	59732	84271	108877	133641	158821	183693	208551	233856	259340	285087			8.32	10638	35388	60169	85020	110115	135317	160222	185280	210434	236016	261661	287065
																		8.33	10470	35029	59675	84103	108788	133572	158825	183633	208466	233833	259326	285043			8.33	10389	34974	59941	84793	109805	134798	159875	185010	210306	235596	261318	286830
																		8.34	10220	34939	59486	83929	108546	133740	158544	183563	208395	233682	259348	284888			8.34	9995	34814	59696	84687	109630	134791	159714	184766	210062	235516	261106	286641
																		8.35	9890	34497	59487	83989	108779	133395	158626	183565	208491	233672	259293	284869			8.35	9732	34554	59527	84481	109527	134456	159615	184759	209688	235174	260793	286494
																		8.36	9716	34422	59155	83931	108438	133429	158594	183420	208374	233758	259462	285037			8.36	9503	34442	59445	84368	109411	134431	159360	184452	209849	235085	260566	286393
																		8.37	9637	34419	59111	83704	108422	133374	158463	183292	208285	233648	259173	284965			8.37	9162	34367	59129	84192	109306	134313	159301	184454	209786	235175	260617	286355
																		8.38	9545	34084	59154	83819	108397	133403	158453	183465	208466	233745	259374	285026			8.38	9358	34271	59030	84237	109245	134299	159296	184274	209688	235130	260454	286293
																		8.39	9440	34299	59094	83616	108485	133514	158391	183398	208500	233554	259436	284940			8.39	9352	34159	58963	84226	108870	134368	159188	184042	209604	234920	260591	286215
																		8.4	9297	33935	58973	83730	108566	133383	158303	183502	208265	233580	259272	284921			8.4	9033	34126	59182	84043	109174	134034	159029	184126	209502	234795	260368	286052
																		8.41	9181	34094	58989	83624	108388	133326	158401	183290	208430	233662	259319	285126			8.41	8908	33828	58882	83814	108855	134123	159185	184142	209339	234644	260422	286067
																		8.42	9302	33820	58962	83616	108305	133366	158205	183372	208258	233776	259414	284966			8.42	8878	33973	58775	83802	108968	133984	158953	184045	209186	234876	260266	285975
																		8.43	9106	33887	58647	83526	108379	133292	158221	183294	208243	233714	259217	284893			8.43	8745	33768	58713	83740	108909	133852	158865	183923	209342	234780	260385	286018
																		8.44	9016	34044	58703	83481	108431	133402	158339	183234	208260	233835	259280	284904			8.44	8847	33894	58987	83623	108806	133672	158831	183962	209456	234658	260289	286155
																		8.45	8809	33826	58795	83580	108298	133264	158343	183183	208193	233700	259243	285014			8.45	8848	33725	58883	83709	108942	133813	158801	183792	209321	234726	260369	285906
																		8.46	8949	33703	58645	83562	108298	133252	158283	183126	208226	233775	259202	285062			8.46	8792	33799	58601	83769	108861	133769	158892	183785	209213	234560	260340	285724
																		8.47	8812	33827	58598	83553	108335	133261	158121	183209	208260	233721	259344	284754			8.47	8773	33840	58708	83749	108704	133832	158877	183975	209262	234624	260129	285785
																		8.48	8745	33740	58589	83556	108305	133185	158263	183245	208202	233457	259276	284954			8.48	8735	33598	58709	83568	108721	133690	158857	183890	208997	234468	260113	285694
																		8.49	8695	33603	58589	83356	108292	133284	158262	183162	208249	233451	259319	284911			8.49	8713	33610	58656	83665	108843	133669	158778	183706	209101	234389	260208	285862
																		8.5	8753	33610	58544	83391	108268	133262	158126	183218	208182	233505	259272	284861			8.5	8634	33727	58518	83615	108666	133685	158742	183766	209019	234613	260101	285924
																		8.51	8684	33591	58659	83451	108208	133242	157921	183294	208251	233582	259249	284873			8.51	8718	33523	58602	83645	108467	133591	158738	183797	209012	234586	259993	285772
																		8.52	8676	33585	58461	83359	108209	133199	158261	183335	208335	233659	259028	284896			8.52	8605	33495	58844	83534	108680	133571	158473	183639	209077	234582	260084	285681
																		8.53	8611	33604	58465	83361	108279	133259	158267	183319	208225	233804	259126	284996			8.53	8653	33705	58573	83370	108650	133606	158594	183719	209109	234446	260235	285648
																		8.54	8396	33737	58391	83448	108239	133159	158054	183088	208305	233641	259194	284984			8.54	8746	33454	58592	83587	108432	133549	158591	183766	208953	234527	259880	285577
																		8.55	8493	33701	58203	83410	108238	133253	158288	183239	208221	233585	259491	284920			8.55	8716	33565	58571	83441	108627	133528	158607	183490	208946	234353	259987	285650
																		8.56	8578	33661	58418	83241	108209	133128	158317	183191	208334	233659	259307	284844			8.56	8588	33485	58577	83566	108563	133522	158682	183670	209087	234364	259965	285625
																		8.57	8704	33545	58421	83442	108209	133130	158165	183044	208243	233760	259437	285098			8.57	8376	33552	58543	83484	108449	133457	158598	183671	208969	234446	259990	285644
																		8.58	8758	33591	58414	83389	108171	133271	158248	183079	208240	233666	259396	285172			8.58	8591	33350	58353	83378	108355	133565	158576	183590	209035	234355	259972	285546
																		8.59	8669	33628	58375	83271	108080	133204	158238	183095	208261	233558	259359	285140			8.59	8544	33441	58408	83464	108586	133624	158421	183640	209011	234328	260000	285694
																		8.6	8557	33512	58382	83288	108164	133280	158244	183188	208252	233751	259409	285024			8.6	8630	33378	58631	83440	108439	133605	158601	183581	209055	234598	259954	285642
																		8.61	8601	33560	58319	83291	108198	133144	158173	183186	208123	233784	259200	284988			8.61	8618	33599	58399	83533	108538	133723	158475	183615	208799	234387	259777	285633
																		8.62	8609	33610	58564	83170	108266	133217	157988	183046	208344	233626	259283	284928			8.62	8542	33554	58542	83547	108637	133543	158527	183631	208910	234348	260044	285636
																		8.63	8682	33506	58411	83242	108240	133179	158150	183217	208340	233686	259400	285065			8.63	8569	33609	58511	83412	108375	133666	158542	183601	209157	234417	259903	285622
																		8.64	8599	33443	58562	83070	108209	133236	158226	183266	208218	233758	259223	285054			8.64	8674	33575	58581	83463	108543	133480	158535	183767	208954	234509	259992	285710
																		8.65	8483	33642	58455	83362	108135	133153	158084	183189	208114	233692	259284	285098			8.65	8639	33556	58575	83525	108567	133501	158636	183721	209056	234519	259878	285493
																		8.66	8598	33523	58425	83363	108251	133270	158126	183218	208222	233692	259222	284998			8.66	8411	33495	58603	83382	108448	133643	158588	183830	209095	234499	260025	285598
																		8.67	8586	33578	58510	83287	108031	133153	158150	183379	208270	233688	259291	284922			8.67	8535	33562	58537	83542	108442	133439	158580	183769	209071	234407	260186	285610
																		8.68	8640	33443	58462	82989	108155	133319	158110	183391	208247	233928	259369	285064			8.68	8486	33498	58452	83469	108545	133588	158595	183546	209297	234271	260048	285697
																		8.69	8599	33338	58352	83238	108149	133163	158198	183324	208189	233720	259314	285033			8.69	8554	33512	58416	83458	108606	133520	158514	183690	208967	234295	260129	285592
																		8.7	8711	33528	58323	83405	108163	133188	158292	183199	208344	233832	259441	284979			8.7	8440	33666	58673	83460	108543	133542	158698	183621	209257	234393	259988	285560
																		8.71	8602	33481	58400	83464	108193	133141	158229	183275	208268	233789	259352	285239			8.71	8523	33625	58383	83502	108549	133628	158476	183520	209160	234590	259966	285477
																		8.72	8525	33515	58471	83478	108170	133283	158207	183299	208243	233798	259315	284963			8.72	8609	33293	58446	83512	108598	133672	158533	183646	209283	234431	259798	285627
																		8.73	8475	33618	58458	83279	108255	133181	158242	183330	208324	233625	259379	285169			8.73	8633	33662	58658	83490	108490	133625	158776	183563	209136	234240	260139	285494
																		8.74	8527	33589	58561	83279	108085	133249	158171	183286	208247	233785	259520	285205			8.74	8616	33455	58494	83570	108485	133777	158652	183713	209122	234372	259958	285595
																		8.75	8605	33453	58405	83403	108100	133370	158323	183191	208374	233820	259350	285074			8.75	8486	33754	58489	83476	108419	133525	158642	183743	209171	234494	259949	285668
																		8.76	8665	33486	58464	83247	108256	133243	158225	183371	208356	234024	259465	285106			8.76	8582	33575	58428	83540	108685	133631	158519	183770	209215	234485	259929	285634
																		8.77	8525	33465	58475	83350	108248	133208	158346	183450	208273	233789	259543	285123			8.77	8627	33563	58499	83599	108619	133738	158578	183712	209047	234399	260039	285670
																		8.78	8541	33607	58544	83400	108304	133401	158357	183331	208372	233712	259529	285319			8.78	8669	33593	58679	83414	108621	133564	158614	183684	209001	234602	260103	285623
																		8.79	8827	33600	58571	83163	108289	133295	158519	183206	208403	233914	259503	285132			8.79	8765	33642	58542	83308	108644	133711	158704	183503	209060	234536	259872	285815
																		8.8	8512	33576	58528	83391	108461	133237	158203	183418	208310	233942	259569	285363			8.8	8522	33583	58553	83698	108650	133509	158772	183684	209280	234336	260134	285788
																		8.81	8598	33745	58619	83405	108454	133334	158206	183354	208394	234159	259521	285289			8.81	8692	33594	58538	83515	108473	133521	158763	183867	209006	234411	260149	285748
																		8.82	8662	33489	58502	83387	108354	133381	158472	183425	208345	233972	259700	285502			8.82	8830	33577	58490	83607	108630	133668	158589	183823	209088	234423	259967	285605
																		8.83	8604	33666	58557	83440	108307	133279	158413	183470	208538	233969	259842	285426			8.83	8765	33595	58590	83568	108695	133836	158697	183785	209232	234580	259939	285680
																		8.84	8776	33558	58420	83386	108490	133333	158458	183484	208430	234036	259611	285366			8.84	8698	33746	58713	83597	108531	133643	158859	183871	209085	234672	260067	285943
																		8.85	8778	33582	58536	83455	108221	133375	158235	183383	208362	234015	259755	285261			8.85	8843	33630	58720	83734	108720	133628	158666	183699	209115	234498	260062	285744
																		8.86	8911	33582	58529	83592	108432	133419	158451	183348	208476	234089	259765	285406			8.86	8812	33775	58787	83700	108664	133621	158724	183834	209255	234554	260181	285681
																		8.87	8993	33716	58370	83468	108585	133555	158391	183450	208396	233858	259654	285441			8.87	8697	33743	58505	83651	108722	133761	158659	184028	209167	234521	260097	285892
																		8.88	8853	33728	58611	83598	108452	133346	158277	183395	208458	234101	259825	285541			8.88	8984	33697	58615	83815	108616	133833	158764	183896	209172	234834	260300	285939
																		8.89	8826	33719	58698	83471	108445	133519	158433	183463	208686	234168	259762	285568			8.89	8810	33738	58676	83735	108807	133802	159029	183839	209119	234768	260218	285876
																		8.9	9036	33845	58830	83666	108598	133399	158518	183592	208537	234112	259937	285761			8.9	8889	33804	58628	83635	108684	133684	158908	183837	209302	234807	260487	285700
																		8.91	8889	33768	58586	83546	108486	133553	158527	183592	208573	234242	259897	285685			8.91	8992	33833	58601	83621	108660	133855	158910	183983	209505	234659	260355	285787
																		8.92	8879	33704	58792	83552	108565	133536	158598	183733	208558	234213	259998	285573			8.92	8983	33732	58661	83749	108827	133766	159015	184014	209180	234652	260153	285829
																		8.93	9079	33915	58757	83733	108571	133531	158518	183602	208771	234376	259834	285759			8.93	9049	33789	58841	83880	108918	133957	159051	183905	209469	234621	260137	285863
																		8.94	8973	34041	58753	83638	108582	133720	158736	183523	208696	234349	260018	285847			8.94	8864	34028	58774	83736	108862	133978	158948	183864	209344	234770	260455	285854
																		8.95	8982	33831	58741	83731	108488	133677	158654	183763	208775	234284	260109	286040			8.95	9158	33829	58739	83913	108826	133918	159043	184033	209328	234765	260360	285908
																		8.96	9099	33901	58865	83743	108740	133838	158786	183844	208806	234307	260158	286021			8.96	8988	33734	58763	83953	109058	133860	159177	183958	209351	234816	260351	285958
																		8.97	9090	33988	58838	83769	108629	133770	158744	183800	208913	234544	260159	286047			8.97	9246	33930	58955	83850	109054	134093	159184	184120	209449	234870	260386	286133
																		8.98	9160	34047	58897	83794	108800	133741	158849	183770	208947	234563	260225	286100			8.98	9142	34131	58851	83981	108966	134055	159092	184124	209566	235004	260388	286147
																		8.99	9228	33913	59113	83931	108997	133834	158943	184002	208889	234595	260348	286289			8.99	9338	34111	59027	84130	109099	134100	159154	184109	209539	235064	260551	286081
																		9	9210	34073	59038	83972	108896	133979	158853	183969	208974	234757	260428	286205			9	9209	34063	58973	84010	108955	134146	159219	184183	209870	234910	260510	286157
																		9.01	9250	34233	59130	83853	109048	133905	158934	184007	208922	234838	260489	286330			9.01	9340	34195	59175	84121	108979	134343	159156	184310	209790	235105	260510	286169
																		9.02	9442	34273	59151	84021	108965	134025	159028	183998	209146	234927	260414	286417			9.02	9550	34263	59267	84052	109283	134289	159345	184284	209799	235014	260583	286340
																		9.03	9619	34292	59194	84038	108980	134059	159108	184121	209036	234890	260707	286462			9.03	9456	34158	59135	84214	109384	134393	159158	184336	209869	235103	260644	286451
																		9.04	9449	34357	59241	84138	109064	134178	159179	184057	209319	235057	260726	286551			9.04	9518	34404	59143	84222	109336	134446	159299	184508	209772	235404	260780	286297
																		9.05	9454	34391	59393	84108	109103	134198	159213	184128	209504	235026	260770	286857			9.05	9732	34564	59455	84390	109235	134577	159396	184684	209877	235583	260653	286325
																		9.06	9545	34348	59348	84104	109264	134341	159235	184282	209350	235271	261061	286828			9.06	9702	34473	59466	84542	109471	134452	159484	184638	209968	235372	260821	286471
																		9.07	9535	34474	59381	84293	109275	134366	159301	184275	209312	235164	261094	286759			9.07	9721	34630	59367	84593	109618	134390	159707	184655	210130	235328	260886	286643
																		9.08	9762	34594	59509	84226	109452	134325	159365	184572	209464	235230	261264	286935			9.08	10056	34781	59682	84677	109693	134574	159855	184733	210253	235465	261018	286709
																		9.09	9957	34818	59708	84542	109401	134603	159484	184523	209655	235274	261372	287199			9.09	10108	34908	59777	84739	109778	134582	159828	184899	210257	235418	261018	286740
																		9.1	9983	34873	59687	84619	109395	134749	159661	184654	209911	235567	261494	287284			9.1	10023	34906	59814	84779	109828	134808	159892	184981	210323	235590	261143	286746
																		9.11	10200	34879	59959	84720	109652	134724	159797	184916	209862	235618	261738	287281			9.11	10295	34954	59945	84934	109924	134885	159804	185118	210379	235741	261306	286761
																		9.12	10325	34994	59910	84736	109769	134696	159962	184970	209956	235794	261598	287601			9.12	10296	35196	60074	85023	110089	135014	160170	185198	210494	235964	261202	286964
																		9.13	10346	35200	59911	84790	109853	134880	159896	185098	210170	235714	261696	287610			9.13	10459	35409	60315	85043	110204	135188	160247	185067	210762	236079	261804	287243
																		9.14	10632	35438	60206	84932	109863	134891	159913	184944	210273	236059	262037	287897			9.14	10725	35460	60256	85218	110222	135386	160226	185565	210882	236042	261629	287308
																		9.15	10804	35576	60272	85234	109997	135093	160254	185326	210242	236394	262084	288113			9.15	10893	35559	60609	85297	110540	135367	160321	185474	210874	236227	261655	287505
																		9.16	11044	35658	60402	85146	110208	135284	160298	185342	210358	236467	262484	288127			9.16	10991	35673	60620	85556	110595	135622	160878	185679	211068	236366	261900	287651
																		9.17	11263	35821	60647	85323	110292	135397	160572	185480	210371	236563	262635	288501			9.17	11263	35809	60851	85843	110712	135783	160896	185869	211194	236681	261953	287691
																		9.18	11195	36025	60753	85441	110378	135450	160556	185607	210710	236803	262620	288654			9.18	11447	35985	60821	86005	110848	135998	160826	186021	211259	236630	261896	287786
																		9.19	11399	36184	60885	85459	110491	135574	160807	185820	210993	237029	263007	288935			9.19	11542	36112	60990	86232	111133	136086	161112	185971	211512	236662	262272	287815
																		9.2	11828	36393	60982	85784	110700	135785	160984	185842	210978	237233	263275	289381			9.2	11869	36485	61293	86068	111129	136119	161273	186484	211817	237056	262547	288291
																		9.21	11927	36572	61277	85868	110936	135940	161018	186084	211365	237222	263401	289378			9.21	11883	36613	61435	86519	111456	136195	161324	186310	211656	237201	262639	288398
																		9.22	12060	36744	61361	86029	110982	136164	161177	186370	211406	237493	263587	289500			9.22	12146	36769	61393	86496	111294	136413	161491	186685	211745	237175	262714	288402
																		9.23	12119	36835	61617	86216	111063	136244	161188	186370	211493	237745	263712	289711			9.23	12288	36900	61849	86545	111565	136603	161860	186771	211967	237378	262888	288570
																		9.24	12502	37012	61652	86404	111477	136320	161435	186687	211674	237749	263924	289995			9.24	12580	37012	61790	86668	111783	136869	161842	186665	212106	237511	263073	288542
																		9.25	12459	37088	62054	86438	111347	136710	161808	186719	211873	237908	264155	290242			9.25	12601	37096	62166	86974	111815	137082	161964	186976	212345	237483	263326	288748
																		9.26	12871	37052	62030	86490	111656	136873	161696	186791	212004	238193	264084	290313			9.26	12650	37083	62047	86925	111946	136966	161969	187046	212127	237677	263188	288981
																		9.27	12857	37455	62187	86751	111695	136934	161653	187035	212265	238187	264402	290428			9.27	12909	37398	62275	87073	112033	137025	162094	187136	212513	237973	263311	288957
																		9.28	12762	37603	62400	86894	111931	136800	162125	187011	212325	238553	264468	290582			9.28	12924	37322	62121	87089	112427	137210	162311	187125	212488	237977	263612	288936
																		9.29	13005	37771	62130	86976	111813	137152	162270	187096	212514	238653	264396	290583			9.29	13026	37281	62363	87005	112183	137238	162076	187202	212667	237961	263628	289046
																		9.3	12736	37629	62522	86884	112004	137140	162153	187124	212432	238747	264530	290502			9.3	12928	37511	62424	87294	112331	137184	162200	187231	212671	237978	263497	288979
																		9.31	12925	37690	62298	87021	112117	137214	162442	187425	212530	238927	264778	290407			9.31	12927	37402	62248	87136	112204	137184	162317	187428	212645	237969	263400	289161
																		9.32	12668	37564	62295	87051	112301	137602	162395	187729	212599	238735	264696	290587			9.32	12730	37295	62258	87326	112078	137419	162192	187306	212605	237948	263377	289223
																		9.33	12638	37434	62460	87051	112249	137399	162582	187568	212853	238807	264650	290298			9.33	12822	37260	62104	87272	112157	137218	162177	187177	212774	237964	263371	289190
																		9.34	12415	37363	62249	87214	112235	137505	162466	187534	213003	238864	264521	290073			9.34	12777	37359	62400	87157	112230	137265	162309	187059	212740	237919	263537	289011
																		9.35	12436	37012	62183	87037	112359	137515	162536	187913	213006	238829	264395	289788			9.35	12478	37394	62168	87134	112155	137134	162298	187275	212545	237971	263577	289038
																		9.36	12477	36960	62111	87130	112456	137555	162916	187849	212846	238733	264146	289750			9.36	12136	37102	62120	87006	112049	137062	162176	187211	212634	237882	263202	289120
																		9.37	12282	36913	62078	87117	112385	137609	162679	187949	213014	238675	264128	289409			9.37	12273	36916	61953	86730	111992	137062	162116	187154	212541	237839	263319	289098
																		9.38	12115	37010	62003	87116	112393	137635	162862	188007	213023	238580	263755	289242			9.38	11984	37040	61902	86782	111879	137017	162020	187123	212391	237883	263497	288921
																		9.39	11815	36911	61654	87288	112491	137794	162833	188031	212904	238528	263665	288890			9.39	11779	36998	62043	86952	111886	137180	162116	187047	212519	237853	263412	289096
																		9.4	11801	36714	61931	87318	112763	137960	162661	187980	213049	238225	263391	288965			9.4	11845	36950	61783	86774	112004	136977	162107	187148	212491	237787	263414	288999
																		9.41	11933	36847	61962	87412	112553	137987	162691	187955	213118	237962	263288	288708			9.41	12007	36947	62008	87029	111805	137018	162120	187129	212547	237854	263168	289119
																		9.42	11853	36738	61869	87232	112828	137879	162795	187880	212975	237745	262958	288339			9.42	11721	37041	62120	86944	112039	136914	162034	187163	212459	237783	263309	289050
																		9.43	11957	36810	62158	87635	112812	137958	162823	187978	212813	237502	262944	288223			9.43	11834	36888	62033	87049	111970	137158	162470	187271	212504	237978	263649	288889
																		9.44	11885	36919	61890	87430	112872	137795	162808	187806	212705	237623	262777	288051			9.44	11879	37136	62108	87144	112146	137270	162151	187256	212550	237910	263273	288951
																		9.45	12016	36933	62076	87620	112723	137641	162824	187637	212473	237294	262679	287993			9.45	11861	37107	62210	87244	112398	137282	162300	187233	212636	238052	263715	289204
																		9.46	12065	37120	62129	87731	112763	137756	162715	187712	212602	237114	262344	287694			9.46	11982	37186	62271	87279	112344	137340	162406	187647	212853	238163	263554	289137
																		9.47	12071	37191	62312	87602	112556	137635	162372	187420	212326	237083	262062	287595			9.47	12054	37510	62309	87429	112332	137555	162529	187406	212728	238271	263690	289425
																		9.48	12232	37343	62545	87504	112522	137629	162430	187127	212321	236935	262186	287474			9.48	12329	37393	62484	87567	112761	137633	162626	187686	212940	238296	263564	289419
																		9.49	12281	37535	62340	87689	112558	137458	162253	187107	212057	236779	261981	287317			9.49	12342	37813	62518	87537	112585	137633	162824	187794	213160	238295	263900	289439
																		9.5	12554	37589	62740	87902	112448	137355	162195	187053	212062	236575	261961	287406			9.5	12498	37774	62841	87664	112721	137527	162783	187809	213245	238421	263808	289439
																		9.51	12718	37703	62659	87836	112192	137198	161985	186919	211819	236356	261911	287167			9.51	12846	37949	62954	87882	112873	137753	162992	187945	213229	238754	263851	289453
																		9.52	12723	37731	62724	87619	112350	137042	161992	186810	211521	236150	261635	287215			9.52	12772	38160	62885	87656	112942	138112	163175	188039	213338	238693	263791	289541
																		9.53	13089	38051	62831	87498	111981	137021	161747	186420	211609	236214	261685	287029			9.53	13155	38148	63109	88008	112981	138130	163223	188020	213409	238623	263989	289477
																		9.54	12954	38041	63036	87472	111720	136765	161540	186167	211433	236110	261400	287031			9.54	13197	38122	63041	88217	112828	138008	163358	188100	213416	238688	264094	289587
																		9.55	13241	38112	62806	87340	111579	136561	161368	186292	211231	235840	261644	286650			9.55	13372	38106	63118	88126	113136	137944	163235	188160	213619	238676	264130	289458
																		9.56	13335	38084	62665	87385	111527	136156	161193	186207	211007	236012	261404	287087			9.56	13258	38298	63270	88077	113241	138228	163189	188159	213473	238713	263831	289532
																		9.57	13367	37877	62762	87309	111343	136323	161007	185980	210917	235886	261336	286906			9.57	13401	38305	63159	87942	113179	138019	163124	188075	213461	238525	263939	289536
																		9.58	13406	38253	62609	87037	111226	135896	160897	185893	210688	236047	261452	286928			9.58	13520	38241	63179	87910	112877	138009	163101	188139	213382	238748	264099	289537
																		9.59	13243	38105	62782	86703	111330	135946	160773	185876	210832	235882	261261	286856			9.59	13622	38368	63058	87953	112901	137715	162928	187866	213279	238492	263863	289319
																		9.6	13254	37942	62645	86720	110937	135903	160714	185580	210410	235695	261165	286846			9.6	13602	38014	62904	87879	112780	137865	162915	187908	213268	238554	263639	289191
																		9.61	13259	37824	62299	86566	110906	135530	160628	185553	210558	235602	261209	286987			9.61	13546	37965	62755	87803	112790	137667	162758	187833	213092	238256	263602	289091
																		9.62	13142	37857	62014	86457	110787	135630	160629	185438	210311	235506	261107	286772			9.62	13357	37811	62710	87713	112543	137635	162607	187646	212779	238111	263615	288929
																		9.63	13013	37613	61979	86295	110682	135559	160490	185507	210324	235516	261195	286759			9.63	13092	37923	62621	87438	112409	137346	162732	187509	212664	238048	263449	288797
																		9.64	12914	37417	61972	86133	110626	135384	160477	185379	210301	235474	261181	286506			9.64	13068	37711	62238	87264	112310	137350	162586	187244	212715	237893	263196	288783
																		9.65	12811	37171	61942	86043	110560	135367	160294	185213	210322	235573	260976	286533			9.65	12858	37347	62163	86989	112251	136774	162164	187164	212475	237656	263129	288741
																		9.66	12686	37184	61739	85675	110546	135329	160364	185486	210155	235427	260776	286506			9.66	12524	37195	61959	87116	112103	137017	162114	187067	212325	237763	262922	288483
																		9.67	12442	37045	61570	85874	110382	135220	160210	185275	210233	235426	261109	286355			9.67	12413	37033	61740	86815	112110	136759	162040	186888	212248	237424	263050	288605
																		9.68	12298	36796	61342	85774	110475	135338	160244	185240	210157	235620	260948	286614			9.68	12438	36712	61740	86763	111760	136818	161547	186947	212242	237273	262719	288379
																		9.69	12253	36733	61263	85430	110126	135177	159998	185102	210091	235352	260818	286201			9.69	12210	36629	61651	86516	111643	136576	161608	186538	211956	237327	262659	288149
																		9.7	12059	36614	61182	85597	110240	134967	160095	185069	209949	235262	260712	286408			9.7	11946	36472	61469	86336	111542	136397	161427	186510	211817	237122	262362	287996
																		9.71	11993	36151	61035	85649	110151	135105	159954	184966	210103	235151	260678	286172			9.71	11855	36452	61381	86237	111330	136348	161425	186513	211772	237030	262500	288000
																		9.72	11834	36195	60979	85279	110176	135076	160068	184955	210008	235460	260743	286061			9.72	11615	36325	61239	86138	111253	136322	161264	186224	211602	236876	262331	287857
																		9.73	11639	36192	61015	85291	110086	135097	160136	185031	209959	235343	260631	286193			9.73	11620	36232	60987	86161	111313	135991	161331	186299	211616	236815	262302	287909
																		9.74	11443	36101	60718	85312	110020	135140	159943	184979	209963	235241	260707	286090			9.74	11298	36207	61034	86037	111154	136003	161112	186180	211368	236682	262264	287838
																		9.75	11541	36159	60673	85456	110149	135059	159723	185032	210044	235176	260406	286110			9.75	11415	35953	61001	85989	111049	136165	161447	185808	211205	236656	262147	287595
																		9.76	11330	36157	60685	85116	109807	135037	159911	184812	209743	235155	260554	285947			9.76	11291	36003	60771	85921	110873	135971	161055	185925	211309	236593	262138	287581
																		9.77	11205	35845	60758	85053	109956	134759	159786	184877	209818	235024	260427	285965			9.77	11115	35761	60936	85867	110889	135826	160912	185839	211390	236592	261956	287469
																		9.78	11223	35984	60630	84985	109808	134813	159974	184649	209827	234955	260449	285804			9.78	11129	35707	60761	85938	110846	135821	160823	185884	211055	236289	262095	287292
																		9.79	10972	35816	60467	85099	109722	134877	159987	184674	209843	234875	260346	285847			9.79	11134	35899	60832	85842	110767	135703	160791	185908	211154	236562	261889	287388
																		9.8	10800	35592	60613	85154	109740	134782	159798	184814	209552	234989	260383	285829			9.8	10988	35858	60618	85691	110711	135603	160807	185804	211235	236317	261895	287271
																		9.81	10954	35694	60569	85107	109747	134722	159690	184818	209634	234879	260262	285679			9.81	11081	35675	60862	85596	110543	135710	160758	185628	210957	236368	261927	287380
																		9.82	10834	35614	60432	85103	109811	134569	159583	184760	209646	234756	260221	285755			9.82	10851	35880	60690	85637	110654	135655	160567	185664	211114	236372	261700	287353
																		9.83	10916	35653	60292	85099	109690	134621	159728	184229	209671	234871	260231	285581			9.83	10821	35715	60512	85569	110675	135748	160670	185604	210916	236275	261834	287348
																		9.84	10775	35710	60188	84903	109604	134554	159750	184533	209631	234748	260204	285509			9.84	10806	35529	60743	85500	110584	135667	160634	185635	210968	236348	261752	287226
																		9.85	10985	35641	60374	85149	109604	134473	159635	184551	209584	234744	260233	285780			9.85	10710	35617	60534	85461	110572	135600	160617	185469	211026	236125	261703	287215
																		9.86	10762	35476	60393	84807	109396	134579	159542	184556	209333	234785	260160	285788			9.86	10820	35565	60514	85400	110547	135580	160458	185624	210875	236177	261613	287182
																		9.87	10935	35581	60240	84809	109444	134388	159474	184334	209463	234534	260121	285552			9.87	10774	35597	60421	85227	110574	135278	160534	185683	210719	236128	261539	287168
																		9.88	10804	35377	60207	84743	109431	134486	159467	184453	209356	234615	260036	285569			9.88	10519	35483	60336	85349	110430	135292	160615	185614	210813	236013	261639	287140
																		9.89	10722	35278	60102	84752	109512	134460	159554	184119	209328	234552	259970	285578			9.89	10655	35384	60412	85320	110510	135370	160532	185351	210761	236108	261360	286964
																		9.9	10707	35537	60069	84747	109494	134423	159336	184449	209404	234572	259810	285676			9.9	10433	35354	60455	85213	110444	135467	160463	185397	210755	236030	261524	286868
																		9.91	10665	35114	60125	84566	109341	134409	159480	184236	209223	234356	259910	285580			9.91	10608	35248	60294	85175	110259	135356	160343	185595	210665	235945	261497	286913
																		9.92	10597	35319	60168	84752	109296	134242	159321	184277	209166	234528	259970	285491			9.92	10428	35246	60146	85129	110240	135186	160338	185276	210690	235948	261316	286801
																		9.93	10511	35102	59886	84642	109187	134232	159434	184387	209198	234471	259776	285407			9.93	10368	35127	60040	85086	110046	135022	160198	185368	210458	235959	261346	286829
																		9.94	10443	35273	59782	84460	109233	134255	159162	184191	209154	234511	259947	285403			9.94	10299	35273	60132	85048	110129	135164	160223	185415	210444	235892	261201	286765
																		9.95	10281	35051	59887	84367	109271	134049	159287	184058	209043	234194	259914	285340			9.95	10403	35037	60027	84977	109956	134978	160065	185094	210557	235898	261318	286606
																		9.96	10274	35011	59858	84464	109263	134011	159225	184060	209092	234451	259937	285391			9.96	10362	35079	60085	84987	110138	134988	160204	185213	210452	235689	261102	286605
																		9.97	10236	35018	59790	84357	109182	134046	159081	184033	209099	234607	259862	285278			9.97	10331	34916	59885	84999	109909	135267	160028	185162	210313	235823	261231	286659
																		9.98	10233	34897	59680	84407	109147	134116	159111	184120	209049	234330	259989	285429			9.98	10147	34873	59910	84742	109914	134863	160040	184917	210342	235508	260843	286482
																		9.99	10045	34870	59726	84384	109089	134100	159075	184129	208979	234311	259927	285537			9.99	10120	35014	59751	84740	109850	134681	159843	184930	210286	235546	260914	286259
																		10	9976	34617	59429	84304	109162	134060	158981	184109	209212	234232	259863	285412			10	10198	34865	59651	84811	109772	134959	159847	185085	210243	235318	260767	286588
																		10.01	10082	34673	59507	84256	109057	133962	159045	184122	209096	234505	259946	285483			10.01	9843	34768	59696	84659	109852	134738	159692	184808	210301	235473	260815	286450
																		10.02	9867	34738	59571	84161	109119	133927	159037	184054	208999	234205	259831	285279			10.02	9841	34829	59524	84698	109853	134828	159686	184794	210071	235535	260811	286421
																		10.03	9852	34632	59378	84242	109162	133991	158977	183982	208934	234334	259824	285365			10.03	9813	34934	59648	84696	109661	134778	159666	185040	210062	235294	260723	286266
																		10.04	9686	34476	59398	84055	109017	133975	159092	183940	209020	234492	259954	285368			10.04	9739	34740	59717	84648	109542	134679	159667	184639	210001	235300	260696	286327
																		10.05	9638	34425	59347	84227	109078	134112	158930	184000	209100	234324	259702	285679			10.05	9752	34597	59794	84484	109802	134887	159930	184753	209981	235289	260884	286395
																		10.06	9776	34534	59468	84189	109127	134053	159164	184129	208984	234382	259851	285410			10.06	9628	34516	59765	84423	109410	134780	159507	184826	209896	235380	260637	286263
																		10.07	9717	34700	59485	84200	109031	133989	159013	184107	208913	234286	259958	285402			10.07	9783	34678	59525	84494	109551	134746	159786	184712	209955	235393	260861	286196
																		10.08	9818	34424	59495	84150	109041	134013	159060	183889	209156	234354	259806	285498			10.08	9672	34593	59627	84400	109439	134714	159559	184580	209924	235179	260972	286384
																		10.09	9608	34480	59502	84222	109057	134049	158922	183992	209151	234438	259788	285464			10.09	9645	34570	59603	84477	109546	134612	159663	184778	209913	235290	260773	286212
																		10.1	9461	34375	59427	84411	109012	134073	159115	183953	209123	234344	259847	285474			10.1	9741	34701	59453	84265	109656	134542	159670	184587	210045	235445	260717	286406
																		10.11	9713	34440	59445	84166	109103	134070	159021	184020	208987	234296	259930	285487			10.11	9675	34578	59526	84436	109620	134537	159463	184603	209999	235500	260779	286233
																		10.12	9582	34543	59373	84169	109192	134116	159126	184065	209152	234557	259885	285385			10.12	9731	34527	59493	84579	109512	134521	159584	184618	209987	235167	260663	286209
																		10.13	9706	34379	59382	84267	109171	134078	159128	184040	209307	234438	260060	285496			10.13	9650	34621	59583	84497	109624	134591	159472	184729	210035	235241	260765	286255
																		10.14	9625	34488	59542	84226	109283	134054	159100	184202	209291	234417	260085	285388			10.14	9476	34717	59416	84655	109538	134644	159617	184532	210050	235268	260622	286382
																		10.15	9614	34489	59376	84418	109160	134114	159055	184187	209142	234397	260102	285593			10.15	9722	34747	59492	84657	109387	134472	159516	184528	210151	235285	260880	286310
																		10.16	9828	34715	59326	84352	108912	134236	159153	184321	209155	234584	259978	285608			10.16	9692	34723	59491	84481	109508	134568	159574	184723	209945	235122	260774	286262
																		10.17	9702	34343	59505	84338	109031	134126	159150	184127	209287	234562	260078	285507			10.17	9746	34676	59522	84589	109719	134527	159749	184740	210059	235434	260915	286365
																		10.18	9627	34432	59369	84425	109310	134138	159268	184339	209185	234436	260103	285646			10.18	9671	34643	59520	84609	109624	134733	159642	184970	210169	235425	260881	286412
																		10.19	9653	34631	59374	84283	109148	134237	159262	184249	209091	234638	260036	285629			10.19	9855	34709	59612	84491	109506	134808	159654	184810	210038	235445	260882	286452
																		10.2	9693	34631	59342	84513	109235	134192	159527	184282	209435	234498	260212	285410			10.2	9616	34634	59514	84707	109637	134857	159814	184812	210005	235303	260985	286403
																		10.21	9800	34594	59454	84361	109360	134126	159418	184239	209478	234550	260065	285613			10.21	9870	34771	59733	84683	109767	134934	159927	184772	210175	235343	260809	286228
																		10.22	9737	34813	59623	84530	109300	134436	159229	184147	209355	234845	260226	285642			10.22	9738	34913	59761	84551	109672	134734	159822	184726	210065	235365	260802	286469
																		10.23	9836	34750	59672	84518	109519	134333	159376	184434	209478	234821	260213	285697			10.23	10070	34821	59817	84698	109799	134911	159914	184781	210230	235541	260942	286524
																		10.24	9940	34690	59548	84480	109450	134289	159141	184429	209347	234743	260295	285736			10.24	10042	34830	59814	84663	109894	134953	159766	184784	210238	235435	260929	286458
																		10.25	10051	34768	59667	84474	109458	134431	159301	184453	209435	234830	260215	285821			10.25	10010	34860	59932	84751	109931	134992	159865	184978	210223	235567	260904	286765
																		10.26	9979	34823	59715	84507	109464	134505	159594	184533	209441	234706	260228	285659			10.26	10146	35001	59880	84890	110147	134879	159995	184867	210244	235534	261060	286697
																		10.27	9906	34791	59620	84558	109620	134454	159596	184537	209566	234795	260434	285781			10.27	9980	35070	60041	84611	109926	134859	159915	184886	210254	235588	261170	286740
																		10.28	9953	34919	59879	84731	109611	134508	159588	184569	209510	234739	260422	286005			10.28	10157	34989	59809	84865	110055	135035	160031	185014	210450	235610	261088	286660
																		10.29	10101	34854	60147	84841	109415	134444	159692	184606	209457	234869	260357	285984			10.29	10369	35216	60116	84862	110230	135061	160051	185083	210362	235603	261251	286772
																		10.3	10128	35015	59998	84847	109680	134601	159544	184639	209642	234968	260162	286054			10.3	10170	35162	60192	85235	109975	135076	160280	185226	210462	235667	261189	286644
																		10.31	10367	35170	60083	84773	109783	134672	159608	184693	209612	235036	260261	285902			10.31	10262	35206	60163	85176	110258	135172	160275	185096	210471	235928	261289	286693
																		10.32	10164	35204	60124	84856	109796	134674	159600	184838	209709	235122	260530	286084			10.32	10602	35307	60286	85134	110285	135322	160265	185124	210692	235871	261300	286771
																		10.33	10420	35134	60207	84924	109754	134877	159742	184784	209700	235081	260540	286039			10.33	10669	35111	60396	85244	110366	135464	160191	185291	210690	235958	261546	286985
																		10.34	10662	35211	60051	84950	109966	134825	159706	184711	209810	235016	260604	286128			10.34	10730	35295	60291	85351	110382	135387	160392	185293	210785	235986	261370	287091
																		10.35	10559	35328	60337	84920	109872	134983	159910	184880	209976	235155	260559	286083			10.35	10607	35458	60461	85391	110500	135467	160393	185630	210664	236058	261627	287119
																		10.36	10727	35409	60397	85141	109983	134900	159785	185006	209838	235140	260494	286206			10.36	10652	35648	60454	85387	110551	135376	160550	185610	210815	236127	261621	287191
																		10.37	10787	35534	60608	85239	110044	134972	160006	185124	210061	235123	260583	286202			10.37	10833	35654	60574	85506	110735	135454	160549	185674	210988	236158	261739	287223
																		10.38	10878	35702	60645	85243	110025	135040	160043	185114	210086	235358	260911	286368			10.38	10809	35719	60665	85492	110818	135794	160566	185541	211007	236333	261718	287235
																		10.39	10906	35676	60724	85313	110182	135234	160080	185141	210289	235399	260940	286448			10.39	11129	35845	60824	85736	110758	135796	160764	185718	211184	236379	261634	287547
																		10.4	10887	35922	60777	85323	110247	135167	160326	185100	210213	235468	260844	286437			10.4	11324	35662	61041	85927	110831	135832	160784	185798	211206	236512	261883	287333
																		10.41	11067	35907	60945	85373	110168	135155	160233	185261	210191	235527	261004	286640			10.41	11342	36042	60983	85715	110872	135707	160936	186167	211290	236430	261838	287372
																		10.42	11315	35966	60942	85651	110312	135312	160484	185297	210277	235650	261084	286486			10.42	11430	36076	61211	86015	110991	136049	161067	185972	211173	236604	262025	287651
																		10.43	11259	35896	60794	85741	110553	135418	160463	185391	210536	235673	261378	286826			10.43	11445	36337	61167	86186	111080	136238	161169	186212	211633	236817	262342	287512
																		10.44	11432	36200	61094	85691	110687	135556	160595	185505	210483	235725	261371	286766			10.44	11726	36286	61315	86234	111291	136251	161070	186164	211556	236670	262313	287616
																		10.45	11732	36278	61091	85864	110629	135750	160755	185651	210532	235970	261368	286907			10.45	11986	36417	61463	86401	111494	136265	161410	186184	211652	236924	262185	287734
																		10.46	11834	36447	61358	85931	110836	135803	160741	185719	210646	236052	261327	287122			10.46	12206	36719	61666	86381	111526	136513	161464	186602	212008	237135	262612	288162
																		10.47	11977	36875	61664	86201	110956	135872	160759	185908	211031	236159	261617	287081			10.47	12342	36764	61824	86569	111651	136583	161506	186713	211821	237284	262716	288048
																		10.48	12070	36739	61627	86414	111115	136022	161059	185944	211063	236355	261815	287357			10.48	12583	36895	62009	86769	111798	136770	161724	186824	211922	237457	262936	288339
																		10.49	12151	36989	61612	86376	111197	136239	161105	186206	211258	236536	262014	287367			10.49	12878	37155	62202	87005	112220	136904	162200	186933	212041	237737	262995	288517
																		10.5	12412	37360	62014	86648	111456	136256	161257	186445	211336	236515	261992	287662			10.5	13332	37650	62398	87127	112147	137095	162010	187041	212510	237571	263306	288516
																		10.51	12798	37375	62210	86767	111542	136557	161487	186453	211262	237015	262415	287734			10.51	13435	37747	62688	87347	112524	137414	162329	187403	212678	237971	263331	288954
																		10.52	13022	37662	62459	86910	111979	136639	161631	186961	211750	237092	262470	288260			10.52	13843	37846	62880	87698	112661	137507	162468	187623	212791	238122	263431	289266
																		10.53	13355	38155	62696	87107	111995	137026	161782	186901	211876	237324	262732	288378			10.53	14116	38291	63231	87688	112765	137790	162761	187698	213057	238454	263861	289294
																		10.54	13702	38213	62970	87560	112153	137368	162131	187277	212172	237557	263263	288877			10.54	14640	38718	63440	88209	113349	138034	163171	188019	213468	238784	264109	289502
																		10.55	14147	38602	63330	87907	112454	137448	162493	187647	212413	237892	263553	289278			10.55	15310	39068	63842	88411	113697	138590	163419	188348	213688	239193	264672	289970
																		10.56	14529	38932	63829	88194	112805	137836	162888	187946	212890	238376	263979	289711			10.56	15505	39686	64233	89129	113944	138941	163881	188764	214192	239429	264706	290319
																		10.57	15045	39703	64356	88435	113283	138419	163432	188276	213367	238757	264466	290076			10.57	16292	40083	64788	89554	114748	139222	164218	189239	214520	239841	265080	290580
																		10.58	15733	40297	64754	89020	113791	138815	163888	188891	213679	239112	264935	290906			10.58	16819	40633	65255	90094	115170	140010	164727	189681	215012	240705	265774	291224
																		10.59	16451	40776	65541	89733	114447	139137	164282	189559	214342	239671	265605	291257			10.59	17595	41235	66058	90824	115748	140376	165359	190086	215827	240951	266068	291885
																		10.6	17240	41540	65874	90391	114939	139750	164947	189890	214773	240474	266263	291964			10.6	18527	42087	66590	91460	116630	141205	165679	190962	216539	241677	267038	292425
																		10.61	18016	42190	66808	90923	115552	140445	165644	190497	215340	241203	266936	292706			10.61	19238	43079	67439	92339	117276	141883	166645	191554	217040	242082	267710	293070
																		10.62	18694	43197	67588	91703	116300	141224	166251	191251	216201	242006	267527	293422			10.62	20257	43823	68199	92908	118115	142838	167493	192058	217733	242977	268418	293575
																		10.63	19908	43975	68360	92568	117118	141902	166612	192150	216816	242535	268276	294028			10.63	20831	44765	69187	94057	119273	143526	168181	192744	218408	243664	269116	294372
																		10.64	20957	44792	69292	93339	117898	142705	167696	192495	217493	243181	269190	294751			10.64	21892	45611	70468	94779	119775	144230	168934	193856	219007	244563	269812	295068
																		10.65	21769	45727	69974	93881	118502	143496	168417	193423	218389	243972	269802	295259			10.65	22781	46193	71039	95559	120766	145085	169711	194378	219646	245010	270458	296061
																		10.66	22373	46563	70469	94893	119348	144223	169120	193994	218819	244438	269831	295658			10.66	23364	46872	71597	96543	121689	145782	170447	195018	220300	245621	271108	296419
																		10.67	23071	47361	71330	95284	119780	144937	170107	194443	219457	244661	270252	295860			10.67	24077	47384	72307	97082	122337	146403	170725	195451	220925	246201	271469	296750
																		10.68	23601	47979	72116	95778	120288	145345	170248	195347	220092	245196	270457	296060			10.68	24280	47892	72772	97509	122684	146521	171245	195665	221118	246196	271789	297118
																		10.69	23832	48046	72322	96051	120499	145624	170774	195686	220431	245206	270511	295890			10.69	24613	47676	73180	97390	122930	146657	171451	195898	221390	246535	271856	297312
																		10.7	23953	48191	72436	96544	120742	145673	170738	195719	220529	245476	270343	295592			10.7	24145	47401	72818	97130	122743	146760	171556	195875	221426	246477	271728	297078
																		10.71	23429	48036	72159	96499	120751	145954	170803	195756	220433	245044	270306	295349			10.71	24069	47390	72423	97290	122695	146472	171278	195977	221272	246454	271769	296972
																		10.72	23597	47882	71886	96387	120576	145771	170442	195511	219986	244430	269819	295069			10.72	23703	47079	72399	96898	122227	146160	170554	195597	220922	246029	271320	296627
																		10.73	22783	47493	71883	95770	120360	145310	170482	195145	219779	244432	269273	294341			10.73	23403	46489	71876	96688	121548	145557	170353	195115	220398	245577	270872	296172
																		10.74	22364	46829	71474	95623	119967	145129	169999	195029	219648	243847	268853	294258			10.74	22658	46469	71232	95766	121171	145121	169555	194746	220038	245400	270738	296362
																		10.75	21942	46437	70836	95103	119661	144767	169747	194439	219155	243403	268606	293554			10.75	22252	45646	70688	95476	120642	144536	169567	194156	219479	244922	270166	295556
																		10.76	21174	45875	70303	94571	119111	144405	169220	193928	218798	243297	268025	293161			10.76	21512	45027	70131	94690	119804	144370	168819	193680	219044	244292	269754	295109
																		10.77	20796	45192	69837	94093	118734	143685	168979	193606	218470	242642	267425	292742			10.77	21315	44521	69298	94383	119319	143624	168306	193067	218515	243755	269250	294362
																		10.78	19706	44505	68902	93746	118121	143358	168082	192875	217740	241915	267218	292314			10.78	20259	44104	68790	93739	118675	142911	167620	192605	217951	243314	268525	293715
																		10.79	19147	43687	68305	93052	117439	142865	167689	192518	217430	241618	266822	291774			10.79	19522	43116	68274	92795	117901	142360	167016	192085	217241	242486	268166	293379
																		10.8	18088	42973	67703	92453	116945	141941	167203	191963	216595	241154	266145	291093			10.8	18714	42401	67363	92210	117041	141697	166591	191417	216895	241839	267374	292680
																		10.81	17345	42432	66908	91838	116444	141420	166510	191426	216048	240696	265305	290796			10.81	18001	41641	66631	91568	116695	141117	165960	190888	216167	241280	266542	292178
																		10.82	16587	41437	66001	91032	115682	140613	165689	190682	215420	239963	265088	290101			10.82	17006	41137	65772	90950	116057	140601	165138	190232	215582	240783	265791	291564
																		10.83	15786	40596	65491	90191	115149	140041	165125	189978	214605	239518	264472	289463			10.83	16252	40427	65449	90469	114956	140002	164580	189520	214964	240185	265514	290906
																		10.84	15093	39911	64752	89873	114290	139519	164350	189410	214221	239004	263927	289241			10.84	15434	39621	64702	89584	114417	139148	164390	189081	214393	239440	265074	290193
																		10.85	14422	39232	64124	89006	113841	138810	163944	188555	213598	238326	263464	288799			10.85	14524	39090	64094	88890	113790	138570	163481	188335	213819	239027	264343	289707
																		10.86	13771	38647	63400	88352	113082	138312	163200	187968	213068	237863	263214	288275			10.86	13864	38330	63630	88198	113223	138226	162979	187901	213100	238722	263870	289352
																		10.87	13063	37919	62741	87918	112551	137720	162646	187699	212487	237369	262642	288079			10.87	13246	37643	62993	87606	112791	137685	162555	187455	212619	237836	263391	288788
																		10.88	12534	37420	62251	87154	112081	137065	162380	187172	212011	236952	262256	287620			10.88	12756	37386	62401	87268	112219	137270	162042	187105	212361	237523	263080	288464
																		10.89	11993	37207	61745	86760	111600	136819	161771	186701	211588	236625	261976	287238			10.89	12253	37046	61824	86926	112008	136782	161595	186658	212084	237168	262737	288280
																		10.9	11537	36432	61335	86138	111133	136257	161486	186329	211266	236161	261563	286967			10.9	12041	36509	61621	86580	111561	136448	161511	186329	211586	237096	262296	287751
																		10.91	11318	36085	61134	85969	110836	135892	161228	185849	210758	235886	261404	286822			10.91	11612	36392	61371	86216	111117	136259	161118	186064	211568	236672	262139	287539
																		10.92	11068	35929	60854	85737	110655	135671	160739	185910	210595	235767	261104	286494			10.92	11347	36125	61009	85999	110988	135944	160966	185879	211092	236367	261757	287276
																		10.93	10822	35631	60526	85704	110309	135501	160584	185526	210434	235637	260884	286351			10.93	11074	35963	60869	85736	110811	135664	160652	185704	211043	236297	261618	287174
																		10.94	10662	35588	60443	85582	110449	135292	160452	185233	210115	235608	260879	286126			10.94	10920	35726	60624	85669	110591	135500	160548	185565	210824	236145	261467	286711
																		10.95	10504	35500	60341	85198	110211	135298	159979	185239	210177	235201	260733	286275			10.95	10832	35605	60546	85440	110483	135267	160495	185302	210630	236093	261376	286812
																		10.96	10215	35283	60052	85173	109976	134947	159869	185089	210120	235057	260638	286146			10.96	10571	35293	60129	85459	110280	135374	160369	185375	210617	235962	261275	286738
																		10.97	10251	35336	59943	84945	109960	134993	159886	184974	209995	235040	260578	286198			10.97	10401	35241	60157	85332	110226	135195	160196	185341	210552	235818	261202	286678
																		10.98	10149	35185	60085	84715	109843	134903	159843	184915	209755	234991	260584	286169			10.98	10372	35246	60108	85210	110352	135182	159941	185125	210351	235684	261165	286549
																		10.99	10112	35100	59837	84873	109693	134828	159673	184781	209646	234865	260429	285979			10.99	10338	35091	60095	85025	110130	135064	159949	185004	210320	235655	261105	286528
																		11	9996	34898	59672	84649	109648	134607	159648	184777	209717	234977	260334	286148			11	10184	34879	59975	84819	109937	135049	159913	185212	210224	235417	261038	286299
																		11.01	10078	34761	59686	84701	109625	134586	159658	184687	209605	234954	260364	285767			11.01	10285	35030	60179	84910	109944	134999	159876	184975	210212	235532	260874	286364
																		11.02	9890	35159	59685	84752	109473	134563	159667	184735	209656	234940	260517	285737			11.02	10073	34894	59908	84854	109851	134978	160005	185068	210248	235421	260930	286508
																		11.03	10040	34886	59955	84694	109610	134379	159666	184657	209502	234746	260371	285635			11.03	10126	34830	59927	84703	109837	134868	159924	185015	210256	235473	260746	286250
																		11.04	9923	34783	59779	84605	109586	134517	159649	184583	209581	234893	260339	285679			11.04	10075	34948	59893	84645	109756	134773	160010	184808	210239	235475	260784	286265
																		11.05	9644	34745	59740	84514	109589	134386	159355	184422	209513	234859	260349	286015			11.05	9919	34832	59900	84765	109700	134679	159731	184910	210042	235207	260793	286243
																		11.06	10026	34741	59523	84695	109490	134240	159353	184554	209562	234794	260213	285630			11.06	9880	34802	59671	84656	109816	134969	159757	184774	209987	235227	260680	286394
																		11.07	9910	34845	59833	84596	109556	134509	159516	184508	209328	234866	260176	285539			11.07	9817	34846	59926	84916	109785	134643	159679	184775	209953	235336	260721	286270
																		11.08	9846	34646	59677	84511	109502	134600	159307	184288	209404	234717	260117	285901			11.08	9928	34736	59674	84764	109709	134608	159704	184697	210120	235220	260833	286232
																		11.09	9893	34772	59613	84498	109513	134515	159323	184336	209631	234744	260347	285738			11.09	9896	34739	59961	84692	109637	134775	159849	184735	210044	235220	260621	286116
																		11.1	9686	34672	59694	84572	109468	134403	159491	184463	209426	234760	260251	285831			11.1	9868	34867	59637	84622	109808	134540	159788	184788	210117	235228	260690	286427
																		11.11	9704	34822	59686	84715	109225	134409	159458	184592	209440	234685	260256	285468			11.11	9980	34851	59644	84609	109725	134624	159660	184819	209995	235219	260812	286307
																		11.12	9785	34821	59710	84462	109237	134325	159357	184480	209519	234568	260251	285566			11.12	9930	34745	59635	84497	109635	134450	159700	184679	210017	235286	260648	286189
																		11.13	9853	34785	59608	84527	109436	134257	159397	184559	209436	234769	260202	285763			11.13	9887	34631	59754	84752	109733	134792	159724	184747	210029	235179	260616	286446
																		11.14	9764	34722	59618	84604	109311	134354	159294	184637	209475	234633	260259	285902			11.14	9899	34645	59741	84667	109859	134645	159565	184771	210084	235152	260660	286072
																		11.15	9840	34804	59550	84533	109438	134490	159487	184526	209655	234851	260305	285640			11.15	9944	34565	59761	84889	109689	134603	159884	184756	210147	235208	260680	286265
																		11.16	9750	34715	59706	84508	109601	134471	159478	184503	209362	234725	260286	285781			11.16	9850	34782	59780	84686	109753	134771	159693	184969	210162	235308	260475	286192
																		11.17	9879	34711	59666	84531	109428	134254	159504	184566	209537	234808	260082	285585			11.17	9937	34633	59626	84639	109635	134483	159640	184949	209933	235207	260706	286131
																		11.18	9763	34825	59524	84494	109446	134456	159574	184585	209469	234801	260162	285709			11.18	10100	34582	59704	84540	109613	134868	159794	184856	210016	235414	260730	286194
																		11.19	9850	34653	59689	84526	109438	134376	159357	184502	209480	234668	260257	285717			11.19	10008	34700	59731	84608	110029	134673	159751	184863	210155	235388	260813	286154
																		11.2	9771	34600	59750	84514	109448	134549	159453	184570	209290	234677	260183	285877			11.2	9986	34863	59712	84649	109758	134797	159722	184606	210016	235358	260806	286120
																		11.21	9858	34575	59649	84642	109465	134590	159535	184435	209468	234772	260309	285628			11.21	9847	34864	59712	84632	109603	135023	159598	184833	210072	235401	260655	286137
																		11.22	9724	34705	59712	84435	109438	134459	159593	184508	209483	234834	260346	285684			11.22	9887	34804	59893	84654	109623	134811	159816	184826	209949	235237	260722	286063
																		11.23	9753	34665	59673	84472	109558	134473	159455	184396	209496	234830	260143	285905			11.23	9879	35001	59783	84706	109700	134810	159706	184683	210062	235201	260719	286163
																		11.24	9932	34766	59679	84547	109256	134317	159439	184543	209441	234910	260248	285846			11.24	9979	34715	59782	84875	109854	134766	159776	184860	210185	235333	260718	286170
																		11.25	9971	34823	59586	84704	109629	134328	159665	184488	209488	234998	260307	285728			11.25	9857	34763	59844	84641	109766	134848	159800	184811	210097	235414	260633	286210
																		11.26	9902	34829	59758	84632	109553	134561	159580	184695	209508	234759	260195	285841			11.26	9970	34891	59958	84744	109614	134671	159698	184864	210004	235478	260703	286108
																		11.27	9845	34748	59662	84545	109375	134522	159404	184601	209395	234937	260243	285525			11.27	9850	34914	59811	84785	109800	134750	159704	184735	210186	235185	260570	286256
																		11.28	9907	34809	59676	84620	109582	134550	159462	184473	209541	234679	260277	285940			11.28	9843	34714	59793	84795	109757	134763	159731	184867	210192	235515	260860	286368
																		11.29	9716	34683	59838	84626	109471	134611	159530	184542	209528	234672	260408	285710			11.29	9834	34860	59801	84804	109748	134914	159867	184828	210101	235515	260738	286207
																		11.3	9781	34708	59748	84508	109484	134658	159572	184445	209642	234826	260327	285892			11.3	9911	34775	59810	84809	109699	134574	159836	184838	210261	235436	260849	286245
																		11.31	9945	34830	59606	84704	109521	134594	159458	184579	209526	234747	260344	285815			11.31	9849	35011	59885	84797	109809	134474	159749	184780	210155	235480	260710	286119
																		11.32	10040	34923	59614	84689	109505	134640	159471	184570	209622	234796	260501	285890			11.32	9993	35007	59772	84839	109726	134728	159820	184763	210128	235354	260941	286248
																		11.33	10068	34750	59746	84618	109379	134438	159691	184494	209571	234772	260448	285936			11.33	9955	34900	59903	84983	109633	134977	159817	184739	210082	235238	260824	286333
																		11.34	9903	34723	59894	84530	109547	134612	159623	184626	209616	234693	260327	285877			11.34	9971	35013	59785	84751	109809	134660	159756	184772	210074	235383	260743	286277
																		11.35	9831	34859	59714	84493	109554	134507	159530	184506	209688	234867	260470	286005			11.35	10058	35021	59997	84838	109963	134949	159793	184999	209970	235625	260923	286287
																		11.36	10112	34762	59844	84572	109650	134656	159481	184464	209800	234862	260471	285892			11.36	10023	34838	59840	84789	109726	134780	159835	184875	209985	235424	260673	286184
																		11.37	9843	34867	59852	84580	109555	134651	159615	184536	209776	234985	260201	285753			11.37	10035	34917	59865	84715	109814	135074	159893	184997	210144	235482	260662	286365
																		11.38	9991	34991	59691	84691	109545	134617	159708	184560	209611	235020	260467	285951			11.38	10006	34954	59857	84771	109832	134931	159823	184778	210155	235400	260828	286389
																		11.39	9889	34908	59870	84839	109566	134758	159773	184790	209726	235013	260399	285927			11.39	10039	34774	59872	84848	109734	134880	159875	184956	209958	235298	260977	286297
																		11.4	10051	34793	59648	84658	109582	134538	159487	184733	209717	234849	260492	285969			11.4	9969	34803	59784	84791	109797	134656	159833	184903	210097	235388	260736	286290
																		11.41	9815	34841	59742	84587	109631	134531	159609	184624	209637	234988	260422	286100			11.41	9927	34736	59763	84890	109799	134817	159791	184797	210121	235367	260840	286278
																		11.42	9958	34935	59827	84733	109771	134638	159593	184672	209619	235100	260459	285969			11.42	10044	34771	59841	84831	109843	134879	159885	185042	210110	235387	260917	286302
																		11.43	9912	34963	59929	84786	109560	134589	159672	184581	209572	235155	260481	286000			11.43	9951	34945	60028	84879	109839	134727	159900	184976	210256	235480	260690	286446
																		11.44	9871	34717	59901	84654	109740	134650	159567	184668	209614	235025	260526	285919			11.44	9982	34847	59971	84863	109882	134819	159940	184916	210246	235496	260732	286355
																		11.45	9874	34881	59816	84898	109528	134694	159751	184758	209621	235051	260492	286066			11.45	9985	34956	59728	84780	110003	134963	159886	184823	210469	235441	260866	286347
																		11.46	9950	34660	59721	84733	109763	134598	159654	184792	209514	234984	260675	286159			11.46	10052	35008	59911	84916	109816	134937	159923	184832	210293	235396	260874	286205
																		11.47	9945	34670	59790	84775	109608	134691	159494	184563	209588	234846	260474	286162			11.47	10000	34815	59789	84914	110132	134983	159882	185111	210292	235519	260840	286320
																		11.48	9901	34946	59967	84799	109730	134818	159657	184888	209651	235172	260528	286081			11.48	10150	34883	59906	84702	109925	134994	160011	184926	210162	235383	260843	286372
																		11.49	9841	34987	59904	84577	109605	134845	159577	184827	209784	235230	260645	286075			11.49	10047	34844	59836	85010	110086	134944	159923	184967	210419	235510	260777	286471
																		11.5	9892	34804	59852	84892	109797	134796	159824	184766	209795	235233	260509	286085			11.5	10188	34872	59972	84838	109884	134910	159922	184926	210301	235506	260785	286381
																		11.51	10083	34948	59961	84858	109847	134831	159802	184836	209861	235257	260616	286286			11.51	10080	35075	59925	84739	109834	134892	160187	184924	210392	235633	260761	286411
																		11.52	10238	34920	59983	84901	109840	134591	159713	184689	209849	235140	260770	286286			11.52	10006	35114	60083	84910	109854	134948	159872	184976	210270	235583	260854	286401
																		11.53	10056	34906	59818	84730	109854	134777	159803	184734	209897	235022	260813	286289			11.53	10022	34974	59931	84922	109962	134835	159826	185002	210153	235474	260888	286295
																		11.54	10019	34905	59925	84776	109843	134731	159862	184679	209803	235199	260872	286339			11.54	9990	35073	59901	84926	109946	135008	160031	185039	210357	235602	260967	286325
																		11.55	10136	34755	60015	84888	109995	134798	159911	184649	209876	235364	260672	286179			11.55	10222	34859	60099	85001	109869	134851	159948	185063	210308	235642	260878	286395
																		11.56	10098	34945	59977	84963	109773	134849	159846	184790	209792	235235	260974	286447			11.56	10062	34972	60093	85014	110032	135041	160070	185028	210440	235641	261155	286320
																		11.57	10154	34995	60139	84985	109671	134693	159745	184806	209771	235330	260964	286359			11.57	10194	35158	60134	84689	109976	135074	160015	185048	210341	235516	261048	286486
																		11.58	10078	34930	59948	85009	109901	134905	159853	184998	209953	235496	260673	286379			11.58	10118	34932	60059	85012	109939	135003	160145	185144	210360	235498	261058	286430
																		11.59	10057	35056	60120	85060	109989	134818	159889	184844	210063	235418	260939	286578			11.59	10170	35241	60073	85062	110215	135114	160064	185213	210344	235583	260995	286442
																		11.6	10117	35053	60009	84902	109989	134872	159781	184876	210158	235404	260959	286581			11.6	10122	35221	60134	85040	110009	135016	160288	185253	210478	235621	261064	286571
																		11.61	10191	35069	60126	84905	110109	134919	160048	184963	210068	235663	261068	286661			11.61	10268	35075	60202	85033	110140	135151	160061	185110	210257	235678	260854	286578
																		11.62	10164	35037	60036	84989	110006	134935	160340	184936	210280	235627	261207	286596			11.62	10336	35085	60069	85149	110058	134970	159921	185162	210339	235729	261088	286568
																		11.63	10216	35215	60152	84754	110110	134993	160020	185024	210213	235576	261177	286465			11.63	10237	35116	60100	85012	110122	135208	160099	185363	210541	235682	261211	286671
																		11.64	10172	35090	60101	84996	109916	135065	159857	185224	210080	235874	261179	286738			11.64	10342	35124	60149	85212	110134	135131	160217	185214	210628	235599	261326	286739
																		11.65	10266	35147	60197	85126	109957	135008	160007	185058	209884	235584	261323	286940			11.65	10289	35387	60158	85219	110235	135023	159971	185106	210468	235497	261162	286625
																		11.66	10255	35224	60178	85083	110174	135334	160118	185174	210279	235604	261533	286888			11.66	10493	35255	60102	85230	110141	135144	160384	185385	210572	235855	261197	286473
																		11.67	10215	35364	60238	85114	110213	135240	160129	185330	210301	235771	261350	286877			11.67	10411	35208	60302	85210	110511	135248	160439	185439	210564	235853	261204	286524
																		11.68	10514	35293	60261	85299	110329	135133	160526	185213	210402	235834	261559	286776			11.68	10502	35436	60141	85203	110342	135250	160179	185319	210610	235906	261313	286807
																		11.69	10332	35332	60482	85123	110275	135386	160124	185264	210385	235984	261602	286892			11.69	10394	35315	60396	85312	110470	135423	160274	185399	210691	235850	261225	286695
																		11.7	10607	35457	60201	85320	110383	135265	160273	185349	210275	236090	261618	287162			11.7	10676	35301	60347	85444	110239	135327	160428	185461	210640	235975	261281	286832
																		11.71	10434	35366	60419	85464	110323	135228	160390	185475	210528	236053	261388	287117			11.71	10387	35337	60362	85328	110372	135467	160368	185514	210802	236112	261387	286838
																		11.72	10433	35295	60526	85293	110555	135424	160485	185432	210498	236172	261743	287300			11.72	10580	35368	60321	85342	110563	135407	160374	185612	210876	235998	261522	286700
																		11.73	10592	35545	60275	85433	110514	135432	160509	185468	210723	236241	261741	287285			11.73	10648	35511	60431	85477	110395	135612	160358	185504	210766	236207	261398	286871
																		11.74	10692	35509	60474	85543	110564	135408	160500	185551	210585	236218	261844	287400			11.74	10723	35683	60453	85429	110558	135660	160482	185445	210866	236012	261480	286980
																		11.75	10549	35432	60564	85414	110647	135594	160751	185850	210838	236395	261983	287378			11.75	10827	35524	60600	85416	110613	135583	160414	185787	210834	236173	261503	286875
																		11.76	10796	35778	60658	85305	110491	135542	160863	185914	210562	236388	262043	287400			11.76	10511	35496	60608	85414	110730	135785	160706	185664	210979	236070	261487	287093
																		11.77	10745	35778	60710	85534	110831	135496	160718	185861	210720	236541	261941	287577			11.77	10876	35716	60789	85586	110749	135693	160846	185788	210987	236351	261482	287099
																		11.78	10735	35643	60914	85674	110708	135864	160839	185892	210839	236592	262194	287709			11.78	10817	35778	60705	85600	110715	135832	160650	185687	211098	236284	261817	287087
																		11.79	10956	35740	60834	85735	110822	135756	160934	186056	210858	236686	262328	287823			11.79	10962	35884	60835	85563	110594	135866	160801	185824	210979	236289	261719	287282
																		11.8	10997	35871	60859	85844	110788	135859	161093	185963	211197	236583	262177	287812			11.8	10993	36001	60844	85802	110738	135869	160988	185918	211406	236476	261802	287292
																		11.81	11072	36075	60926	85833	110978	136034	161028	186065	211265	236832	262333	287824			11.81	10879	35966	61010	85861	110923	135914	160896	186059	211119	236609	261745	287216
																		11.82	11067	36087	60895	85876	110997	136182	160841	186170	211078	236690	262382	287816			11.82	11166	36082	60957	85819	111007	135987	161001	186133	211184	236581	262064	287404
																		11.83	11116	36011	61107	85885	111235	136110	161156	186203	211290	236872	262295	287874			11.83	11394	35985	61034	86065	110990	135903	160960	186044	211405	236715	262005	287433
																		11.84	11031	36121	61003	86135	111251	136165	161199	186344	211350	236870	262503	288014			11.84	11317	36102	61223	86131	111011	136031	161068	186096	211452	236717	261734	287370
																		11.85	11497	36410	61421	86278	111151	136391	161210	186368	211193	237007	262467	287995			11.85	11316	36259	61023	86311	111020	136056	161036	186276	211482	236790	262111	287723
																		11.86	11497	36328	61304	86166	111212	136487	161148	186381	211451	236869	262505	288014			11.86	11552	36178	61249	86288	111145	136214	161122	186141	211513	236852	262162	287607
																		11.87	11511	36209	61402	86211	111359	136360	161393	186528	211410	237210	262690	288009			11.87	11621	36279	61333	86246	111092	136383	161352	186072	211437	236919	262059	287675
																		11.88	11680	36532	61370	86406	111423	136462	161420	186503	211594	237143	262542	288142			11.88	11673	36270	61295	86286	111351	136219	161418	186286	211755	236935	262274	287768
																		11.89	11547	36744	61479	86328	111373	136616	161689	186446	211486	237165	262448	288021			11.89	11841	36289	61218	86470	111548	136388	161355	186541	211556	236949	262188	287646
																		11.9	11663	36460	61533	86371	111440	136609	161596	186723	211765	236988	262682	287855			11.9	11656	36748	61456	86303	111439	136448	161603	186475	211823	237053	262310	287875
																		11.91	11601	36601	61720	86464	111667	136627	161684	186721	211752	237006	262513	288055			11.91	11710	36614	61516	86397	111308	136523	161511	186440	211669	236966	262367	287823
																		11.92	11816	36622	61614	86577	111594	136777	161521	186781	211751	237253	262390	287887			11.92	11943	36666	61562	86379	111424	136619	161521	186667	211838	237205	262301	288007
																		11.93	11794	36904	62046	86658	111992	136792	161708	186908	211944	237126	262483	287688			11.93	12016	36673	61774	86643	111532	136707	161661	186702	211896	237253	262545	287910
																		11.94	11876	36907	61848	86767	111785	136616	161664	186870	211894	237088	262374	287748			11.94	12025	36813	61765	86688	111684	136918	161684	186686	212048	237109	262535	288032
																		11.95	12229	36896	62030	86892	111853	136886	161837	186950	211796	237305	262509	287633			11.95	12046	37100	61872	86643	111857	136736	162054	186651	212059	237281	262576	288199
																		11.96	12212	37151	62358	86893	111820	136866	161822	186902	212053	237020	262336	287748			11.96	12115	36808	62024	86825	111834	136921	161838	186814	212239	237096	262707	288193
																		11.97	12450	37162	62050	86992	111873	136983	161727	186849	212076	237107	262383	287541			11.97	12413	36979	61890	86805	111961	136912	162069	186935	212165	237472	262728	288275
																		11.98	12239	37325	62058	87114	112036	136819	162056	186971	212122	237088	262156	287422			11.98	12322	37145	62002	86960	112110	137124	162036	187086	212139	237584	262855	288153
																		11.99	12389	37291	62149	87068	112111	137004	162224	187016	211770	236943	262368	287421			11.99	12462	37197	62150	87028	112177	137102	162026	187228	212243	237495	262845	288468
																		12	12357	37525	62214	87206	112320	136895	162041	187018	212136	236934	262155	287351			12	12478	37462	62463	87170	112067	137263	162373	187102	212450	237671	262750	288397
																		12.01	12404	37484	62526	87297	112264	137046	162023	187087	212030	236964	261963	287312			12.01	12711	37426	62352	87204	112334	137287	162176	187285	212594	237681	262959	288414
																		12.02	12430	37598	62638	87323	112231	137002	162102	186994	211846	236805	262069	287294			12.02	12776	37394	62211	87245	112100	137281	162141	187245	212552	237929	263203	288514
																		12.03	12818	37769	62673	87221	112275	137004	161960	187066	211822	236642	261785	287240			12.03	12970	37664	62414	87382	112412	137275	162204	187400	212526	237950	262872	288585
																		12.04	12983	37858	62817	87460	111981	136998	161996	186928	211796	236676	261803	287123			12.04	12929	37834	62477	87456	112498	137379	162370	187496	212629	237781	263044	288507
																		12.05	12890	37776	62966	87256	112013	137025	162038	186831	211619	236682	261819	287133			12.05	12965	37724	62713	87606	112387	137462	162551	187529	212642	237854	263332	288526
																		12.06	13136	38140	62751	87427	111999	137034	161984	186666	211730	236599	261862	286949			12.06	13226	37709	62599	87656	112488	137539	162381	187513	212771	237922	263244	288580
																		12.07	13152	37884	62764	87458	112121	136776	161885	186862	211639	236496	261658	287164			12.07	13150	37817	62598	87629	112735	137450	162608	187572	212772	237955	263312	288554
																		12.08	13344	38026	62809	87362	112039	136763	161856	186750	211649	236467	261648	287165			12.08	13261	37827	62681	87749	112413	137599	162664	187618	212825	238033	263423	288853
																		12.09	13592	38058	62868	87302	111915	136633	161880	186710	211597	236530	261527	286927			12.09	13391	37962	62657	87494	112618	137709	162691	187679	212619	237880	263417	288736
																		12.1	13239	38113	62842	87305	111808	136752	161535	186737	211622	236282	261565	287089			12.1	13552	38091	62623	87765	112481	137811	162691	187609	212687	238236	263432	288630
																		12.11	13536	38227	62822	87224	112106	136907	161792	186630	211481	236266	261520	286826			12.11	13603	38004	62684	87804	112588	137818	162800	187683	212896	238097	263340	288655
																		12.12	13538	38181	62861	87239	111915	136604	161497	186638	211490	236399	261370	286827			12.12	13637	38254	62913	87827	112872	137893	162793	187709	212861	237985	263512	288750
																		12.13	13574	38205	63060	87285	111908	136643	161554	186427	211281	236418	261520	286814			12.13	13675	37935	62783	87818	112802	137874	162770	187464	212965	238074	263544	288707
																		12.14	13600	38179	62713	87148	111834	136470	161496	186457	211357	236243	261629	286689			12.14	13918	38271	62607	87778	112620	137679	162936	187633	212971	238225	263251	288554
																		12.15	13618	38161	63028	87215	111577	136464	161547	186246	211501	236382	261503	286957			12.15	13615	38061	62901	87644	112814	137689	162874	187711	212955	238240	263358	288586
																		12.16	13526	38084	62829	87206	111729	136499	161492	186314	211448	236204	261580	286911			12.16	13595	38013	62946	87740	112634	137644	162681	187871	213038	238079	263409	288641
																		12.17	13496	38126	62866	87233	111453	136403	161339	186362	211225	236109	261682	286825			12.17	13846	38075	62765	87748	112696	137589	162790	187632	212799	237944	263109	288753
																		12.18	13520	38118	62987	87065	111312	136459	161251	186212	211156	236178	261379	286701			12.18	13715	38180	62631	87770	112775	137791	162874	187815	212683	238035	263312	288560
																		12.19	13562	38186	62821	87000	111348	136230	161308	186384	211078	236202	261541	286898			12.19	13606	38003	62723	87719	112557	137906	162743	187733	212730	238193	263095	288573
																		12.2	13410	38196	62663	86773	111516	136438	161352	186220	211065	236106	261531	286698			12.2	13225	37906	62668	87501	112636	137449	162568	187754	212772	237781	263077	288564
																		12.21	13440	37967	62820	86728	111402	136090	161209	186253	211215	236262	261426	286826			12.21	13552	37831	62542	87623	112531	137582	162566	187511	212564	237781	263226	288480
																		12.22	13378	38150	62782	86759	111173	136316	161146	186288	211203	236222	261525	286792			12.22	13429	37740	62656	87425	112469	137625	162348	187456	212579	237800	263353	288352
																		12.23	13522	37861	62455	86697	111430	136381	160921	186171	210975	236269	261592	286883			12.23	13631	37661	62494	87359	112440	137452	162426	187666	212365	237874	263079	288379
																		12.24	13376	37735	62555	86703	111317	136304	161038	186023	211050	236307	261448	286910			12.24	13358	37732	62438	87410	112492	137275	162467	187374	212480	237825	262997	288398
																		12.25	13231	37805	62299	86691	111271	136277	161047	186325	211088	236257	261573	286802			12.25	13458	37707	62446	87377	112478	137345	162469	187346	212588	237628	262867	288318
																		12.26	13089	37822	62402	86574	111100	136369	161171	186049	211115	236221	261588	286945			12.26	13105	37495	62200	87243	112336	137314	162324	187405	212319	237618	263173	288476
																		12.27	12895	37495	62394	86518	111436	136148	161077	186098	211285	236324	261574	286937			12.27	13382	37477	62194	87381	112266	137338	162266	187255	212461	237532	262992	288158
																		12.28	12929	37478	62372	86623	111159	136216	161298	186226	211186	236360	261582	286860			12.28	12927	37260	62244	87206	112189	137212	162262	187234	212479	237606	263064	288196
																		12.29	13073	37540	62263	86368	111245	136293	161269	186165	211068	236222	261517	286770			12.29	12818	37301	62392	87223	112251	137192	162280	187228	212298	237506	262927	288084
																		12.3	12767	37448	62296	86568	111329	136318	161226	186223	211033	236329	261342	286862			12.3	12648	37440	62099	87034	111928	137071	162222	187286	212262	237507	262821	288225
																		12.31	12817	37305	62237	86652	111085	136225	160999	186210	211027	236192	261492	286961			12.31	12976	37426	62038	87043	112099	137204	161988	187082	212343	237664	262829	288209
																		12.32	12733	37443	62112	86541	111369	136092	161311	186224	211099	236265	261561	286811			12.32	12828	37345	62022	87199	112012	137216	162072	187043	212338	237552	262994	287998
																		12.33	12708	37183	62097	86544	111302	136061	161072	186306	211190	236306	261656	286844			12.33	12480	37326	61957	87066	111850	137108	162167	186837	212236	237446	262954	288096
																		12.34	12689	37313	62179	86790	111391	136285	161129	186088	211246	236189	261336	286923			12.34	12740	37227	61980	87040	111846	136962	161998	186938	212254	237368	262825	287917
																		12.35	12428	37258	61883	86508	111348	136284	161212	186040	211229	236419	261490	286750			12.35	12712	37345	61903	87055	111912	136856	162034	186714	211983	237367	262632	288207
																		12.36	12514	37118	62082	86479	111318	136272	161009	186183	211074	236235	261593	286742			12.36	12735	37112	62031	87008	111865	136814	162081	186924	212345	237284	262683	287961
																		12.37	12350	37134	61803	86435	111160	136145	161108	186377	211362	236195	261468	286700			12.37	12635	36881	61890	86817	111925	137007	162093	186857	212238	237396	262741	287854
																		12.38	12509	37240	61872	86529	111214	136278	161050	186156	211136	236243	261363	286677			12.38	12579	37016	61989	86816	111796	136818	161824	186686	212097	237104	262665	288057
																		12.39	12350	37105	61982	86450	111218	136190	161167	186203	211237	236148	261332	286621			12.39	12356	36892	61858	86800	112054	136884	161747	186910	212285	237083	262451	288166
																		12.4	12311	37160	61976	86507	111264	136097	161262	186156	210800	236414	261550	286904			12.4	12178	36957	61828	86861	111876	136783	161843	186779	211883	237229	262352	288094
																		12.41	12315	37052	61825	86403	111124	136111	161130	185975	211016	236005	261641	286709			12.41	12307	36791	61898	86826	111714	136735	161914	186905	211847	236971	262624	287869
																		12.42	12446	37028	62077	86541	111218	136091	160928	185998	211131	235976	261403	286728			12.42	12508	36945	61667	86823	111820	136665	161635	186737	212050	237070	262560	287615
																		12.43	12167	36922	61621	86342	111177	136119	160991	185890	210877	236204	261383	286701			12.43	12128	36980	61625	86694	111770	136675	161537	186665	212000	237083	262528	287727
																		12.44	11965	37162	61710	86413	111261	136012	161087	185985	210935	236062	261424	286833			12.44	12145	36981	61433	86582	111613	136711	161534	186629	211877	237101	262347	287756
																		12.45	12031	36930	61862	86299	111155	135993	160956	185992	210960	236021	261425	286789			12.45	12077	36783	61668	86662	111672	136750	161616	186586	211888	237089	262345	287600
																		12.46	12038	36803	61811	86290	110912	136058	160920	186016	210993	235921	261557	286911			12.46	12165	36811	61651	86628	111530	136471	161570	186615	211814	237076	262422	287744
																		12.47	11825	36952	61685	86297	111103	135988	161030	186077	211007	235981	261460	286817			12.47	11865	36660	61593	86593	111632	136473	161309	186569	211770	237123	262290	287539
																		12.48	11848	36573	61610	86010	110975	135980	161042	186019	210992	236198	261378	286868			12.48	11942	36831	61492	86435	111487	136597	161551	186696	211715	237021	262339	287653
																		12.49	11707	36710	61583	86144	110990	136264	160876	185950	210900	236331	261496	286729			12.49	11957	36579	61606	86563	111314	136369	161600	186477	211683	236685	262151	287488
																		12.5	11917	36709	61518	86357	111123	136027	161057	186174	210863	235939	261656	286940			12.5	12032	36469	61403	86339	111453	136490	161515	186598	211658	236951	262145	287405
																		12.51	11913	36557	61516	86256	111060	135889	160854	186090	210988	236301	261492	287067			12.51	11871	36630	61552	86395	111343	136439	161425	186455	211601	236954	262191	287563
																		12.52	11776	36637	61530	86058	110993	136003	160861	186039	210837	236127	261337	286865			12.52	11715	36327	61525	86310	111423	136291	161549	186523	211757	236856	262110	287646
																		12.53	11511	36330	61400	86214	110876	135779	160821	185826	210979	235967	261548	286689			12.53	11672	36368	61373	86411	111575	136260	161294	186324	211644	236585	262199	287780
																		12.54	11905	36573	61468	86239	111021	136129	160790	185751	210793	236130	261639	286988			12.54	11664	36400	61464	86355	111600	136486	161293	186317	211701	236661	262177	287307
																		12.55	11361	36346	61179	86245	111054	136023	160905	185755	210770	236162	261443	287044			12.55	11594	36390	61470	86376	111150	136355	161207	186434	211482	236825	262000	287391
																		12.56	11607	36430	61305	86184	110999	135824	160845	185786	210855	236221	261608	287001			12.56	11654	36424	61389	86399	111322	136276	161282	186387	211402	236756	262102	287474
																		12.57	11649	36495	61345	86194	110978	136017	160853	185914	210822	236213	261539	287074			12.57	11471	36430	61000	86233	111288	136205	161394	186498	211538	236812	261986	287398
																		12.58	11634	36504	61324	86082	110884	135844	160889	185998	210801	236258	261540	287067			12.58	11645	36410	61197	86345	111131	136385	161329	186299	211509	236670	262058	287385
																		12.59	11594	36490	61333	86097	111032	135845	160867	185850	210955	236186	261653	286982			12.59	11685	36487	61347	86381	111186	136438	161481	186257	211527	236805	262129	287455
																		12.6	11333	36461	61416	86135	110957	136077	160978	185968	210863	236329	261755	287062			12.6	11622	36338	61235	85982	111425	136167	161199	186482	211593	236818	262074	287399
																		12.61	11532	36284	61252	86137	110799	135898	161105	186034	210855	236218	261733	287232			12.61	11618	36312	61202	86214	111267	136267	161273	186229	211437	236783	261928	287500
																		12.62	11407	36249	61257	86166	111020	135889	160923	185967	210938	236320	261767	287063			12.62	11645	36148	61394	86254	111280	136157	161237	186276	211648	236821	261870	287464
																		12.63	11365	36249	61317	86158	110920	135906	160969	186176	211155	236263	261782	287134			12.63	11393	36337	61441	86182	111295	136269	161284	186203	211601	236741	262240	287470
																		12.64	11393	36357	61436	86303	111008	136169	160788	185943	211231	236424	261816	287207			12.64	11455	36410	61319	86258	111362	136334	161347	186279	211500	236831	262085	287434
																		12.65	11494	36401	61315	86073	110829	135960	161078	186159	211068	236452	261857	287170			12.65	11608	36227	61191	86266	111223	136108	161382	186419	211504	236690	262097	287516
																		12.66	11481	36617	61375	86198	110919	136051	161065	186075	210973	236461	261968	287453			12.66	11604	36295	61283	86162	111295	136516	161237	186543	211363	236820	262030	287460
																		12.67	11476	36420	61335	86345	110896	136103	160971	185973	211154	236439	262160	287365			12.67	11544	36331	61200	86289	111190	136374	161178	186180	211556	236750	262069	287575
																		12.68	11380	36519	61468	86205	110957	136175	161209	186225	211111	236477	262026	287541			12.68	11525	36579	61340	86294	111368	136192	161337	186340	211439	236771	262077	287241
																		12.69	11610	36484	61306	86285	111009	136020	161324	186081	211066	236489	261947	287587			12.69	11510	36274	61408	86153	111133	136248	161525	186357	211493	236546	262111	287592
																		12.7	11606	36627	61406	86175	111035	136114	161060	186170	211081	236597	262194	287475			12.7	11631	36286	61381	86251	111452	136413	161311	186363	211660	236716	262008	287310
																		12.71	11473	36383	61425	86103	111233	136176	161202	186242	211334	236665	262021	287649			12.71	11693	36371	61408	86237	111278	136317	161118	186397	211677	236783	262138	287350
																		12.72	11564	36324	61341	86314	111253	136024	161127	186110	211256	236669	261864	287585			12.72	11551	36352	61466	86255	111397	136382	161365	186385	211538	236660	261930	287451
																		12.73	11430	36475	61215	86111	111186	136306	161232	186079	211417	236762	262247	287845			12.73	11537	36466	61311	86210	111228	136136	161348	186385	211512	236764	262148	287427
																		12.74	11450	36356	61307	86049	111348	136287	161192	186245	211400	236925	262232	287865			12.74	11570	36297	61324	86384	111471	136286	161358	186401	211408	236854	262187	287421
																		12.75	11312	36582	61460	86249	111343	136395	161198	186473	211252	237066	262331	287871			12.75	11729	36268	61571	86226	111131	136227	161210	186382	211700	236751	262318	287556
																		12.76	11659	36453	61377	86395	111086	136440	161144	186408	211468	236872	262524	287943			12.76	11502	36466	61215	86393	111301	136128	161297	186345	211528	236891	261868	287683
																		12.77	11795	36462	61550	86331	111229	136425	161362	186536	211499	236993	262669	288102			12.77	11756	36468	61199	86326	111455	136507	161422	186374	211620	236921	262133	287765
																		12.78	11516	36558	61464	86354	111279	136598	161386	186452	211396	237034	262553	288286			12.78	11596	36512	61527	86464	111261	136308	161527	186467	211541	236809	262197	287544
																		12.79	11712	36427	61458	86512	111423	136515	161564	186589	211668	237153	262835	288405			12.79	11635	36488	61527	86506	111418	136163	161362	186502	211729	237049	262166	287665
																		12.8	11664	36424	61486	86554	111596	136504	161777	186675	211557	237245	262935	288478			12.8	11717	36633	61384	86548	111305	136401	161527	186254	211924	237284	262183	287889
																		12.81	11682	36644	61628	86575	111696	136638	161419	186748	211750	237445	263069	288618			12.81	11597	36535	61719	86404	111268	136515	161576	186650	211668	236950	262122	287782
																		12.82	11787	36539	61608	86510	111513	136585	161589	186785	211866	237563	263392	288858			12.82	11798	36590	61521	86529	111437	136657	161612	186551	211700	237028	262504	287847
																		12.83	11657	36601	61674	86548	111623	136756	161722	186824	212069	237683	263203	289018			12.83	11755	36642	61684	86633	111433	136539	161745	186755	211807	236947	262377	287762
																		12.84	11817	36475	61701	86898	111948	136984	161896	186850	211997	237701	263346	289245			12.84	11912	36729	61655	86483	111778	136512	161737	186813	212045	237194	262562	288023
																		12.85	11664	36854	61663	86842	111984	137067	162247	187010	212185	238162	263707	289566			12.85	11961	36577	61612	86751	111573	136588	161638	186555	212067	237027	262553	287850
																		12.86	11749	36701	62024	87008	111860	137012	161936	186950	212450	238104	263880	289494			12.86	11936	36919	61718	86646	111935	136930	161722	187001	212075	237106	262726	288057
																		12.87	11809	36944	61979	86881	112066	137278	162173	187126	212302	238154	263826	289891			12.87	12103	36986	61897	86817	111923	136846	162023	186977	212195	237351	262800	288129
																		12.88	11848	36975	61910	87124	112051	137323	162194	187235	212345	238480	264344	289903			12.88	12110	36861	62087	86871	112011	136965	161921	187065	212090	237322	262845	288078
																		12.89	12074	36977	62001	87277	112173	137409	162324	187665	212682	238644	264360	289900			12.89	12069	36889	61878	87052	111928	136908	162208	187203	212212	237473	262799	288318
																		12.9	12349	37128	62256	87271	112384	137691	162585	187761	212681	238978	264565	290271			12.9	12280	37159	62129	87062	112021	137172	162009	186999	212253	237527	263102	288355
																		12.91	12085	37216	62540	87423	112387	137698	162791	188044	212904	238923	264807	290481			12.91	12368	37303	62238	87086	112160	137202	162276	187125	212587	237684	263039	288330
																		12.92	12326	37320	62502	87391	112653	137820	162816	188096	213198	239153	265038	290631			12.92	12252	37229	62374	86976	112334	137343	162363	187250	212703	237810	263103	288441
																		12.93	12423	37453	62379	87597	112895	138017	162951	188297	213381	239463	265375	290964			12.93	12469	37417	62311	87330	112335	137396	162521	187509	212835	237903	263313	288744
																		12.94	12561	37603	62685	87825	112954	138313	163316	188346	213525	239550	265521	290990			12.94	12561	37481	62620	87464	112469	137455	162553	187549	212837	238028	263449	288914
																		12.95	12769	37788	62640	87833	113086	138430	163624	188596	213907	240006	265694	291333			12.95	13040	37522	62733	87476	112687	137787	162599	187611	212921	238114	263428	288980
																		12.96	12674	37804	63008	87995	113408	138535	163674	188775	213808	239938	265939	291411			12.96	12922	37916	62804	87799	112599	137691	162878	187938	213086	238431	263808	289016
																		12.97	12954	37797	63109	88228	113788	138842	163780	188961	214001	240469	266188	291722			12.97	13093	37891	62891	87906	112878	137942	163121	188093	213639	238429	263806	289187
																		12.98	13030	38040	63503	88421	113849	139098	164062	189123	214315	240596	266046	291809			12.98	13275	38142	63136	88093	112902	138076	163055	188085	213432	238447	264082	289337
																		12.99	13274	38379	63564	88458	113984	139281	164269	189379	214702	240626	266474	291965			12.99	13304	38245	63230	88363	113060	138236	163201	188192	213429	238770	264349	289540
																		13	13536	38527	63742	88787	114283	139689	164576	189553	214902	241004	266762	292257			13	13461	38498	63387	88482	113292	138536	163489	188185	213850	239037	264573	289796
																		13.01	13507	38728	63696	88911	114613	139765	164683	190127	215176	241043	266943	292295			13.01	13630	38491	63668	88447	113625	138707	163558	188627	213848	239403	264692	289983
																		13.02	13530	38930	64028	89549	114675	140007	165060	190279	215295	241433	267140	292455			13.02	13734	38722	63887	88641	113746	138813	163712	188682	214168	239251	264658	290219
																		13.03	13929	38879	64259	89735	115050	140297	165349	190506	215548	241653	267293	292535			13.03	14012	38939	63976	88890	114088	139128	163946	188763	214297	239576	264873	290315
																		13.04	14261	39286	64416	89974	115353	140398	165523	190778	215727	241830	267417	292902			13.04	14101	39070	64217	89234	114195	139267	164199	189277	214638	239640	265075	290671
																		13.05	14367	39407	64794	90149	115822	140673	165756	190918	216492	242082	267702	293289			13.05	14481	39678	64667	89488	114574	139435	164557	189503	214639	239920	265325	290569
																		13.06	14713	39870	65089	90473	116045	141091	166154	191277	216512	242267	267616	293206			13.06	14967	39671	64704	89644	114718	139678	164635	189804	214889	240129	265574	291050
																		13.07	14846	40003	65308	90633	116105	141486	166558	191761	216731	242458	267975	293231			13.07	14795	39900	64933	89899	114942	140041	164950	190089	215513	240425	265893	291380
																		13.08	15176	40177	65647	90797	116571	141783	166983	191942	216992	242604	268013	293406			13.08	15253	40331	65248	90266	115078	140430	165430	190277	215626	240788	265996	291710
																		13.09	15221	40688	65918	91316	116849	141934	167064	192194	216988	242893	268253	293552			13.09	15511	40391	65654	90583	115368	140747	165535	190553	215890	241210	266363	291714
																		13.1	15639	41072	66214	91677	117050	142069	167426	192358	217518	243057	268414	293510			13.1	15916	40967	65838	91096	115793	140926	165983	190796	215714	241428	266607	292083
																		13.11	16222	41191	66580	91879	117624	142303	167555	192614	217875	243218	268605	293703			13.11	16198	41318	66361	91159	116135	141130	166290	191183	216249	241831	266931	292592
																		13.12	16661	41511	66878	92395	117667	142720	167636	192979	217962	243463	268638	293655			13.12	16595	41650	66606	91545	116539	141437	166302	191637	216836	241814	267233	293048
																		13.13	16829	42030	67333	92500	118303	143104	167890	193267	218459	243604	268569	293916			13.13	16984	41896	66893	92002	116917	141926	166820	192032	217031	242243	267427	293145
																		13.14	17264	42344	67818	93083	118299	143495	168423	193363	218650	243652	268635	293788			13.14	17425	42330	67196	92085	117152	142178	167266	192081	217440	242506	267877	293227
																		13.15	17558	42454	67933	93299	118540	143888	168632	193512	218828	243517	268749	293850			13.15	17751	42445	67806	92476	117298	142606	167753	192692	217768	243274	268278	293665
																		13.16	17944	43242	68677	93736	118744	144049	169257	193981	219018	244022	268779	293324			13.16	18136	43141	68208	92873	117911	142841	167788	192949	218379	243290	268688	293910
																		13.17	18091	43616	68698	93645	119178	144202	169299	193823	219152	243878	268498	293444			13.17	18587	43241	68521	93263	118478	143084	168136	193200	218379	243496	268919	294220
																		13.18	18830	43897	69321	94323	119528	144666	169478	194404	219389	243943	268842	293626			13.18	19066	43821	68860	93913	118707	143508	168789	193577	218681	243826	269041	294791
																		13.19	19361	44209	69727	94582	120135	144920	169660	194566	219687	243760	268591	293512			13.19	19305	44176	69426	94145	119085	144084	169102	193984	219148	244212	269447	294753
																		13.2	19789	44618	69843	94841	119995	144998	169909	194604	219616	243694	268204	293253			13.2	19855	44539	69733	94320	119291	144139	169306	194273	219530	244507	269923	295055
																		13.21	20064	45065	70631	95375	120049	144952	169777	194794	219593	243595	268251	293250			13.21	20221	44857	69831	94621	119756	144629	169560	194657	219661	244946	270488	295392
																		13.22	20436	45434	70633	95763	120162	145003	170247	194862	219598	243591	268205	293016			13.22	21020	45646	70681	95064	120039	145059	169859	194774	219896	245139	270512	295455
																		13.23	20847	45943	70983	95802	120583	145116	170218	194887	219878	243415	268025	293015			13.23	21322	45693	70702	95490	120415	145330	170177	195308	220066	245280	270574	295763
																		13.24	21224	46277	71426	95682	120417	145311	169933	194679	219653	243191	267711	292925			13.24	21201	45769	71133	95704	120690	145596	170581	195347	220274	245733	270513	295923
																		13.25	21337	46402	71531	96135	120655	145009	170243	194570	219653	243140	267816	292469			13.25	21959	46263	71306	95864	120500	145626	170770	195806	220644	245908	270737	296245
																		13.26	21770	46926	71867	96219	120603	144975	169892	194597	219253	243053	267642	292450			13.26	22222	46505	71451	96178	120933	145927	170771	195648	221063	245906	270741	296138
																		13.27	22069	46989	71738	96270	120199	145080	169825	194483	219139	242617	267745	292688			13.27	22390	46771	71614	96105	121221	146309	171099	195747	220831	246052	270937	296451
																		13.28	22184	46820	72246	96200	120252	144622	169492	194181	219066	242779	267597	292491			13.28	22660	46808	71461	96162	121062	146011	171110	196011	220995	245961	271175	296614
																		13.29	22329	47207	72119	96005	120214	144501	169390	193786	218643	242717	267502	292139			13.29	22725	46691	71851	96460	121088	146190	171085	196198	220842	246095	271066	296239
																		13.3	22439	47123	71772	95531	119942	144320	169103	193996	218686	242442	267343	291996			13.3	22804	47083	71899	96392	121155	146097	171063	196010	220766	245966	271006	296235
																		13.31	22230	47258	71905	95496	119544	144131	168928	193731	218320	242296	267515	292285			13.31	22921	46801	71565	96297	121143	146223	171029	195946	220819	246015	270996	296104
																		13.32	22376	47149	71740	95403	119327	144071	169008	193174	218316	242184	267169	292228			13.32	22889	46646	71147	96035	120958	145963	170971	195953	220718	245985	270898	296050
																		13.33	22187	46868	71858	95078	119304	144009	168748	193302	218243	242015	266985	292163			13.33	22791	46773	71312	96224	121023	145634	170636	195949	220836	245883	270787	295964
																		13.34	22383	46594	71446	94992	118896	143700	168625	193109	217957	242316	267211	292299			13.34	22566	46493	71151	95821	120834	145363	170776	195459	220527	245494	270724	295903
																		13.35	21930	46307	71196	94707	118928	143667	168653	192958	217811	242216	267281	292183			13.35	22149	46228	71227	95729	120718	145677	170563	195444	220614	245400	270969	295618
																		13.36	21827	45959	71122	94779	118696	143454	168225	192518	217767	242166	267006	292155			13.36	22120	46110	70823	95515	120440	145145	170202	195315	220302	245157	270340	295497
																		13.37	21508	46058	71019	94492	118507	143117	167975	192562	217512	242244	266976	292497			13.37	22105	46018	70773	95346	120271	145048	170126	195033	219913	245217	270176	295422
																		13.38	21492	45629	70536	94087	118239	142986	167928	192523	217701	242053	266941	292264			13.38	21888	45569	70209	95137	119956	145153	169706	194897	220104	245018	270218	295230
																		13.39	21035	45587	70229	94152	118259	142801	167861	192568	217381	242211	267286	292526			13.39	21434	45345	70210	94954	119884	144867	169975	194935	219770	244725	269888	294979
																		13.4	20938	45171	70055	94106	118032	142827	167937	192761	217585	242200	267526	292693			13.4	21134	45351	69999	94637	119754	144548	169901	194832	219854	244558	269742	294858
																		13.41	20867	45466	69916	93767	117992	142910	167826	192405	217559	242259	267405	292561			13.41	21079	45079	69722	94484	119451	144403	169273	194397	219508	244561	269672	294742
																		13.42	20472	45140	69909	93493	117893	142800	167778	192714	217321	242386	267293	292834			13.42	21018	44690	69358	94398	119273	144273	169001	194335	219380	244405	269413	294724
																		13.43	20310	44880	69682	93433	117894	142787	167642	192628	217490	242440	267620	293079			13.43	20586	44706	69368	94152	119032	144207	169216	194199	219305	244084	269401	294738
																		13.44	19990	44726	69594	93427	117782	142834	167511	192529	217413	242362	267791	293222			13.44	20285	44571	69080	94074	118976	143823	169051	194130	219318	244137	269540	294636
																		13.45	20107	44713	69407	93563	117776	142907	167947	192777	217565	242535	267988	293265			13.45	20192	44354	69202	94037	119076	143920	168971	193811	218827	244118	269393	294648
																		13.46	19812	44498	69199	93390	117982	142943	167855	192667	217942	242753	267969	293549			13.46	19994	44188	69156	93871	118972	143904	168794	193989	219173	244251	269602	294631
																		13.47	19653	44322	69362	93227	118046	143242	167887	192899	217936	242963	268352	293611			13.47	19915	44216	68905	93757	118944	143686	168714	193693	219186	244133	269369	294478
																		13.48	19640	44539	69001	93504	118011	142992	168178	192980	217838	243130	268334	293855			13.48	19735	44197	68896	93884	118929	143741	168758	193889	219105	244242	269417	294646
																		13.49	19754	44236	69272	93440	118280	143142	168229	193117	218056	243121	268585	294136			13.49	20000	44167	69190	93824	118981	143846	168822	193523	219015	244394	269441	294457
																		13.5	19615	44225	69119	93569	118293	143542	168192	193163	218257	243284	268595	294398			13.5	19733	44092	69023	93780	118848	143612	168831	193860	219107	244209	269312	294579
																		13.51	19421	44274	69279	93732	118342	143467	168328	193345	218353	243597	269002	294736			13.51	19476	44334	68999	93850	118855	143755	168936	194023	219076	244294	269547	294721
																		13.52	19528	44431	69155	93966	118625	143653	168403	193625	218708	243841	269375	294678			13.52	19906	44320	69207	93860	118920	143999	169053	194085	219061	244286	269719	294755
																		13.53	19454	44420	69467	94083	118737	143681	168417	193694	218664	244200	269251	295007			13.53	19769	44290	69328	93851	118974	144135	169290	194336	219261	244324	269800	295018
																		13.54	19448	44325	69646	93848	118880	143915	168930	193879	218890	244315	269640	295035			13.54	20075	44564	69194	94252	119181	144458	169207	194116	219649	244642	269805	294978
																		13.55	19836	44578	69690	94279	119116	144463	169130	194121	219189	244385	269906	295119			13.55	19933	44564	69432	94175	119206	144313	169296	194412	219523	244791	270031	295215
																		13.56	19890	44730	69832	94301	119359	144266	169044	193884	219018	244440	269989	295404			13.56	20111	44848	69339	94533	119246	144369	169403	194635	219525	244830	269985	295622
																		13.57	20083	44685	69977	94691	119371	144442	169308	194396	219135	244811	270267	295816			13.57	20426	45101	69940	94573	119426	144756	169788	194449	219800	245132	270011	295383
																		13.58	20066	45000	70142	94652	119510	144676	169577	194432	219637	244985	270561	295678			13.58	20427	45319	69957	94745	119699	144789	169642	194755	219976	245338	270391	295777
																		13.59	20277	45362	70319	94736	119589	144693	169583	194760	219478	244919	270674	295998			13.59	20820	45278	70023	94963	119739	145130	169968	194976	219926	245288	270464	295737
																		13.6	20191	45369	70665	95093	119820	144668	169746	194793	219829	245183	270609	296130			13.6	21091	45511	70152	94898	119907	144843	169939	195223	220139	245660	270598	296019
																		13.61	20753	45512	70630	95131	119790	145153	170044	195079	220043	245285	270875	296231			13.61	21398	45644	70559	95154	120301	144950	170114	195279	220317	245454	270705	296109
																		13.62	20805	45530	70752	95136	120043	144974	170184	195242	220069	245618	270771	296057			13.62	21604	45645	70619	95236	120397	145289	170033	195281	220497	245423	270865	296079
																		13.63	21067	45927	70875	94976	120223	145065	170183	195056	220109	245596	270728	295812			13.63	21419	45784	70550	95604	120487	145464	170387	195581	220663	245582	270716	296061
																		13.64	21146	46086	71140	95617	120123	145286	170272	195228	220357	245536	270820	295717			13.64	21805	46034	70666	95699	120538	145545	170553	195598	220582	245739	270997	296420
																		13.65	21326	46430	71212	95535	120466	145597	170271	195139	220605	245460	270573	295509			13.65	22005	46325	70673	95504	120563	145746	170776	195708	221032	245910	271098	296395
																		13.66	21435	46504	71176	95516	120472	145629	170581	195217	220510	245470	270440	295443			13.66	22280	46123	70931	96001	120837	145467	170767	195592	221151	246116	271168	296642
																		13.67	21414	46435	71314	95634	120741	145603	170612	195280	220276	245340	270332	295350			13.67	21879	46174	70826	96075	120765	145695	170895	196087	221066	246426	271540	296607
																		13.68	21717	46575	71255	95877	120352	145419	170388	195371	220306	245228	269707	294844			13.68	22570	46104	71147	95903	120952	145769	171113	196069	221251	246092	271350	296587
																		13.69	21583	46632	71428	95752	120543	145623	170417	195175	220149	244839	269495	294222			13.69	22339	46212	70885	96081	121139	145811	170972	196308	221294	246335	271404	296830
																		13.7	21907	46911	71637	95870	120565	145421	170208	195226	220215	244571	269173	293859			13.7	22503	46466	71143	96230	121112	145883	170986	196281	221317	246279	271556	296567
																		13.71	21861	46748	71396	95775	120211	145198	170180	194940	219911	244026	268694	293310			13.71	22635	46475	71334	96180	121240	146030	170996	196253	221463	246504	271550	296333
																		13.72	21970	46591	71494	95651	119997	145114	170090	194664	219845	243651	268421	293200			13.72	22724	46867	71267	96205	120961	146115	170835	196225	221351	246297	271586	296783
																		13.73	21954	46626	71482	95505	120055	145091	169986	194719	219550	243348	267905	292721			13.73	22730	46590	71394	96150	120860	146124	171238	195880	221152	246168	271471	296663
																		13.74	21924	46499	71559	95386	119728	144552	169719	194374	219313	243037	267710	292534			13.74	22487	46588	71079	96143	121009	145786	171182	195955	221107	245981	271299	296658
																		13.75	21963	46825	71234	95108	119507	144263	169235	194013	218979	242673	267328	292259			13.75	22674	46382	71034	96042	120846	145798	170831	195847	221135	245829	271090	296350
																		13.76	21914	46633	70939	94973	119188	144133	168898	193973	218435	242659	267258	291794			13.76	22458	46240	70909	95892	120578	145743	170772	195723	221073	246043	271106	296194
																		13.77	21519	46382	70972	94726	119033	143719	168789	193201	218348	242169	266824	291336			13.77	22321	46262	70906	95770	120795	145540	170387	195409	220722	245682	270956	296101
																		13.78	21390	46120	70876	94447	118976	143355	168450	193110	218041	241961	266434	291315			13.78	21886	46035	70724	95352	120460	145575	170443	195436	220419	245753	270978	295809
																		13.79	21147	45990	70585	94373	118369	143218	168275	193013	217888	241584	266291	290984			13.79	21792	45762	70254	95173	120327	144972	170136	195408	220493	245435	270367	295687
																		13.8	21296	45599	70279	94119	118543	143157	168314	192922	217521	241369	265967	291178			13.8	21544	45558	70077	95132	120087	144882	169860	195086	220150	245257	270473	295503
																		13.81	20787	45367	70282	93995	118057	142988	167985	192508	217283	241145	265882	290712			13.81	21416	45410	69870	94956	120030	144839	169699	195009	220114	244864	270076	295103
																		13.82	20732	45334	69991	93796	117905	142450	167459	192316	217174	241301	265503	290844			13.82	21091	45257	69953	94885	119707	144556	169663	194572	219968	244915	270093	295084
																		13.83	20762	45390	69804	93719	117483	142365	167223	192249	216998	240819	265464	290509			13.83	21135	45228	69765	94506	119497	144516	169626	194615	219866	244849	269722	294882
																		13.84	20400	45137	69635	93391	117625	142305	167171	192073	216765	240666	265369	290456			13.84	20986	45024	69588	94556	119146	144394	169304	194591	219450	244588	269685	294595
																		13.85	20326	44882	69586	93394	117246	141931	166809	191628	216474	240573	265470	290135			13.85	20697	44825	69399	94490	119111	144092	169205	194239	219494	244409	269545	294600
																		13.86	20203	44699	69357	93111	116947	141841	166603	191181	216346	240357	265156	290092			13.86	20732	44653	69379	94386	119016	143985	169015	194126	219179	244196	269234	294295
																		13.87	20166	44559	69189	92960	117043	141250	166312	191310	216109	240241	265268	290253			13.87	20409	44772	69210	94095	119056	143840	169167	194046	219056	243787	269168	294321
																		13.88	20204	44509	69098	92842	116655	141493	166188	190921	216014	240138	265116	289937			13.88	20266	44476	69200	93889	118582	143750	168916	193916	218984	243688	268899	294150
																		13.89	19773	44051	68602	92577	116303	141277	166119	190830	215874	240051	264948	289923			13.89	20029	44412	68633	93796	118695	143580	168590	193459	218537	243693	268786	293703
																		13.9	19654	43846	68497	92501	116312	140984	165831	190777	215755	239998	265069	290184			13.9	20048	44435	68659	93477	118601	143421	168201	193694	218507	243543	268661	293772
																		13.91	19608	43778	68365	91851	115905	140720	165820	190613	215496	239958	264703	289897			13.91	19645	43979	68562	93156	118226	143169	168018	193199	218357	243523	268456	293465
																		13.92	19467	43836	68142	91745	115556	140458	165598	190462	215371	239815	264684	289770			13.92	19536	43578	68202	93072	118205	142961	167995	192909	217941	243037	268314	293309
																		13.93	19427	43331	67857	91506	115695	140260	165404	190086	215290	239581	264443	289689			13.93	19103	43558	67995	92752	117727	142938	167634	192954	217703	242898	268031	293062
																		13.94	18908	42814	67605	91404	115237	140164	164990	189959	214746	239464	264328	289582			13.94	19132	43335	67816	92381	117432	142660	167212	192440	217528	242529	267626	292744
																		13.95	18571	42940	67221	90867	115163	139772	164947	189788	214649	239279	264378	289715			13.95	18838	42945	67519	92320	117125	142034	167121	192099	217233	242456	267394	292557
																		13.96	18252	42634	66773	90713	115046	139860	164620	189662	214522	239058	264164	289448			13.96	18475	42605	67345	91725	116733	141897	166779	191913	216689	241793	267099	292330
																		13.97	17783	42046	66371	90477	114638	139555	164386	189420	214486	238953	263943	289279			13.97	17869	42242	66895	91354	116454	141426	166283	191574	216746	241567	266613	291792
																		13.98	17399	41472	66057	90084	114483	139201	164118	189252	214039	238778	264133	289045			13.98	17482	41568	66475	91213	116094	141137	165959	190985	216357	241540	266445	291620
																		13.99	16976	40974	65865	89707	113944	139085	163915	188905	214007	238560	263854	288977			13.99	17034	41473	66172	90895	115753	140878	165606	190769	215726	240899	266048	291140
																		14	16714	40950	65452	89533	113959	138724	163770	188733	213697	238273	263728	288909			14	16555	40905	65532	90213	115310	140187	165508	190201	215381	240415	265666	290812
																		14.01	16350	40674	64987	89401	113682	138558	163595	188461	213258	238198	263645	288797			14.01	16312	40572	65403	90134	115145	139895	165032	190067	215145	240370	265370	290757
																		14.02	15661	40292	64681	88941	113470	138246	163491	188541	213114	237968	263194	288359			14.02	15859	40364	64802	89942	114864	139750	164832	189747	215000	239810	265138	290084
																		14.03	15548	39930	64408	88664	113217	138320	163235	188341	213120	238022	263210	288482			14.03	15455	39622	64731	89356	114421	139505	164474	189354	214628	239457	264934	290087
																		14.04	14969	39477	64267	88442	112830	137994	163171	187845	212975	237821	262870	288398			14.04	15146	39671	64527	89135	114313	139130	164076	189319	214237	239490	264657	289941
																		14.05	14717	39320	64005	88348	112899	137959	162979	187809	212740	237509	262989	288334			14.05	14921	39321	63960	88887	114049	139035	163900	188788	214102	239150	264324	289764
																		14.06	14375	39100	63681	88256	112822	137686	162579	187566	212570	237415	262989	288079			14.06	14704	38960	63805	88735	113683	138873	163602	188806	213875	239087	264079	289485
																		14.07	14214	38729	63543	88192	112758	137554	162613	187364	212599	237433	262656	288036			14.07	14363	38817	63749	88473	113519	138500	163426	188510	213632	238803	263993	289127
																		14.08	14020	38818	63164	87947	112577	137342	162500	187467	212326	237165	262658	287789			14.08	14138	38676	63424	88262	113425	138326	163450	188383	213600	238598	263854	289122
																		14.09	14085	38509	63134	87771	112286	137335	162474	187312	212424	237152	262610	287727			14.09	13838	38477	63463	88224	113255	138116	163184	188216	213563	238471	263649	288908
																		14.1	13674	38136	63110	87695	112216	137236	162292	187351	212332	237179	262517	287661			14.1	13637	38122	63345	87955	112936	138170	163033	187979	213336	238482	263480	288869
																		14.11	13479	37897	62983	87678	112128	136971	162347	187168	212291	237281	262278	287684			14.11	13649	38178	63030	87937	113127	138082	162883	188055	213130	238251	263577	288714
																		14.12	13378	37971	63017	87449	112103	137025	162270	187061	212263	236984	262411	287798			14.12	13419	37905	63081	87928	112709	137729	162832	187900	212987	238041	263393	288541
																		14.13	13191	37873	62765	87658	112223	137075	162044	187328	212060	236924	262530	287570			14.13	13250	37729	62900	87831	112608	137835	162482	187624	212751	237932	263390	288504
																		14.14	13099	37761	62538	87235	112027	136898	162088	187087	212012	237043	262412	287939			14.14	13122	37758	62813	87803	112622	137642	162681	187640	212804	237799	263161	288456
																		14.15	13001	37816	62603	87175	111948	136777	161967	186996	211782	237053	262278	287649			14.15	13063	37809	62587	87550	112500	137496	162475	187658	212859	238049	263190	288223
																		14.16	13001	37577	62546	87194	112080	136800	162049	186896	211754	236888	262274	287673			14.16	12764	37905	62548	87533	112649	137618	162397	187691	212655	237747	263018	288352
																		14.17	12722	37494	62469	87337	112107	136971	161970	186889	211962	236964	262318	287741			14.17	12741	37518	62274	87342	112422	137643	162407	187422	212381	237567	263033	288265
																		14.18	12519	37416	62340	87173	111960	136754	161758	186860	211853	236964	262218	287830			14.18	12784	37436	62315	87470	112376	137643	162209	187364	212469	237580	262854	288044
																		14.19	12386	37536	62357	86934	111879	136886	161939	186717	211730	237045	262431	287744			14.19	12777	37563	62278	87434	112239	137387	162394	187359	212508	237552	262750	287940
																		14.2	12482	37495	62177	86973	111749	136593	161738	186896	211796	237234	262391	287647			14.2	12689	37303	62316	87134	112229	137259	162405	187369	212388	237514	262679	288193
																		14.21	12371	37249	62178	87206	111743	136963	161881	186605	211782	237057	262421	287548			14.21	12603	37292	62102	87040	112238	137064	162109	187055	212300	237425	262831	288062
																		14.22	12435	37401	62138	86950	111741	137046	161883	186674	211635	236986	262270	287625			14.22	12531	36898	62500	87151	112097	137253	161990	187062	212299	237373	262713	287824
																		14.23	12264	37299	62124	86911	111592	136788	161717	186807	211803	237131	262161	287534			14.23	12644	37236	62146	87069	112147	136772	162095	187130	212231	237331	262496	287937
																		14.24	12149	37235	62060	86824	111546	136770	161805	186845	211766	236859	262286	287714			14.24	12276	37035	62189	86891	112019	136951	162075	187020	212299	237373	262591	287881
																		14.25	12288	37340	61900	86765	111935	136867	161754	186789	211695	236970	262283	287684			14.25	12347	37164	62178	86895	112201	137197	161857	187029	212037	237243	262614	287863
																		14.26	11994	37217	61926	86788	111712	136851	161660	186642	211745	236962	262310	287669			14.26	12193	37080	62055	86984	111971	136848	162149	186896	212018	237393	262504	287858
																		14.27	12134	37139	61847	86900	111632	136685	161697	186638	211688	237040	262230	287593			14.27	12198	36889	61960	86935	111987	136827	162035	186820	212023	237267	262353	287746
																		14.28	12057	37131	61914	86796	111617	136590	161751	186777	211663	237017	262482	287721			14.28	12110	36887	62035	86866	111725	136964	161853	186808	212128	237403	262252	287726
																		14.29	12073	37033	62098	86682	111810	136614	161699	186670	211644	237108	262380	287732			14.29	12182	36988	61950	86976	111670	136757	161889	186675	212160	237214	262582	287627
																		14.3	12038	37059	62028	86875	111414	136709	161625	186778	211784	236705	262389	287488			14.3	11947	36921	61955	87028	111847	136741	161953	187024	212051	237318	262523	287818
																		14.31	12066	36950	61890	86728	111542	136597	161704	186673	211771	237003	262413	287606			14.31	12013	37027	61767	86643	111892	136845	161785	186873	211920	237166	262348	287737
																		14.32	11802	36876	62065	86701	111915	136768	161617	186607	211892	237067	262524	287651			14.32	12098	36836	61896	86828	111858	136826	161713	187020	211991	237074	262388	287556
																		14.33	11802	36706	61979	86680	111797	136843	161641	186644	211817	237147	262459	287620			14.33	12049	36767	61767	86690	111692	136871	161596	186753	212160	237120	262296	287538
																		14.34	12029	36683	61858	86727	111766	136603	161632	186516	211582	237033	262160	287560			14.34	11818	36775	61627	86604	111848	136893	161703	186766	211864	236959	262391	287453
																		14.35	11939	36636	61668	86900	111739	136631	161609	186676	211656	236970	262457	287678			14.35	12018	36644	61729	86526	111602	136665	161606	186774	211910	237043	262262	287653
																		14.36	11787	36851	61818	86817	111814	136673	161637	186667	211939	236820	262441	287780			14.36	11926	36668	61705	86589	111710	136680	161607	186732	211919	237144	262250	287651
																		14.37	11816	36603	61745	86746	111827	136587	161776	186566	211973	236772	262519	287682			14.37	11849	36747	61735	86645	111693	136787	161722	186728	211790	237027	262171	287578
																		14.38	11659	36858	61708	86724	111591	136783	161587	186556	211592	236910	262389	287746			14.38	11762	36752	61411	86599	111483	136731	161587	186485	211806	236921	262008	287462
																		14.39	11821	36676	61526	86526	111646	136615	161770	186695	211795	236999	262298	287546			14.39	11846	36759	61550	86523	111485	136591	161621	186516	211771	236889	262177	287483
																		14.4	11662	36619	61701	86553	111616	136380	161674	186621	211712	237216	262316	287464			14.4	11679	36719	61524	86476	111589	136564	161454	186691	211918	236815	262063	287235
																		14.41	11702	36720	61599	86507	111662	136566	161934	186770	211735	237059	262165	287579			14.41	11651	36746	61566	86593	111687	136581	161772	186592	211965	237048	262302	287470
																		14.42	11651	36627	61710	86713	111704	136719	161653	186713	211694	237129	262347	287522			14.42	11847	36544	61792	86530	111552	136568	161695	186534	211733	236859	262424	287436
																		14.43	11673	36734	61486	86533	111596	136635	161756	186777	211649	237070	262190	287464			14.43	11730	36455	61621	86527	111639	136474	161631	186705	211711	236965	262255	287425
																		14.44	11839	36532	61457	86606	111512	136957	161796	186847	211802	236936	262153	287460			14.44	11748	36657	61598	86818	111570	136425	161620	186536	211691	236822	262230	287369
																		14.45	11641	36581	61807	86650	111637	136657	161681	186660	211872	236886	262205	287449			14.45	11685	36763	61561	86383	111505	136547	161497	186686	211672	236891	262227	287353
																		14.46	11724	36442	61679	86464	111748	136620	161664	186649	211718	237126	262246	287230			14.46	11578	36625	61603	86625	111545	136764	161599	186625	211830	236906	262195	287508
																		14.47	11629	36685	61409	86685	111672	136794	161800	186577	211866	236948	262028	287272			14.47	11705	36680	61530	86569	111596	136588	161610	186629	211680	236757	262149	287570
																		14.48	11628	36691	61639	86660	111916	136687	161638	186754	211868	237059	262217	287236			14.48	11758	36653	61642	86413	111507	136459	161469	186663	211792	236706	262105	287468
																		14.49	11583	36771	61507	86627	111603	136850	161751	186727	211785	237011	262314	287260			14.49	11686	36653	61765	86638	111750	136552	161580	186716	211804	236831	262126	287394
																		14.5	11647	36519	61614	86536	111884	136712	161824	186839	211773	236969	262147	287366			14.5	11757	36700	61580	86679	111528	136769	161889	186650	211829	237067	262229	287357
																		14.51	11652	36694	61621	86661	111891	136850	161969	186947	212006	236788	262062	287431			14.51	11772	36589	61561	86529	111592	136692	161615	186744	211793	237038	262156	287396
																		14.52	11640	36674	61594	86628	111844	136776	161781	186865	211885	236713	262204	287459			14.52	11861	36680	61659	86630	111340	136556	161647	186708	211841	236990	262328	287559
																		14.53	11723	36509	61638	86695	111671	136809	161913	187111	211898	236701	262006	287332			14.53	11941	36704	61481	86472	111677	136663	161725	186633	211844	237005	262298	287628
																		14.54	11606	36677	61580	86627	111880	136972	161761	186986	211829	237042	262235	287110			14.54	11982	36653	61617	86757	111694	136625	161641	186620	211719	236976	262502	287686
																		14.55	11671	36528	61603	86604	111924	137024	161966	186979	211867	236968	262241	287304			14.55	11678	36681	61906	86748	111757	136707	161632	186736	211897	237014	262309	287856
																		14.56	11679	36746	61621	86745	111836	137001	162105	186749	211923	236893	262096	287424			14.56	12119	36726	61638	86538	111748	136533	161719	187012	212136	236999	262319	287457
																		14.57	11889	36722	61679	86877	111955	136852	161938	186855	211930	236843	262063	287369			14.57	11934	36851	61578	86718	111541	136740	161835	186732	211786	237032	262293	287521
																		14.58	11732	36844	61717	86936	111957	136797	161871	186849	211835	236931	262114	287365			14.58	11934	36563	61723	86788	111867	136711	161893	186794	211772	237066	262400	287533
																		14.59	11768	36984	61829	86939	112092	136993	161944	186862	211771	237021	262046	287371			14.59	12168	36652	61722	86677	111912	136716	161789	186918	211991	237187	262265	287563
																		14.6	11791	36771	61655	86810	112027	137006	162041	186916	211993	236908	262234	287133			14.6	11798	36792	61614	86812	111907	136708	161756	186852	211845	237229	262290	287598
																		14.61	11895	36782	61867	86964	111918	136905	161901	186851	212035	236933	262215	287419			14.61	11986	36674	61738	86824	111720	136762	161703	186834	211934	237210	262227	287675
																		14.62	11786	36769	61729	86967	112035	137129	161828	186843	212098	236967	262110	287217			14.62	12024	36864	61682	86786	111741	136819	161699	186902	212009	237111	262305	287500
																		14.63	11718	37021	61696	87060	112063	136948	161945	186885	211966	236900	262132	287185			14.63	11982	36892	61759	86900	112006	136891	161803	186997	212026	237109	262440	287579
																		14.64	12067	36884	61750	87146	112000	136917	162018	186940	211815	236957	261920	287599			14.64	11852	36886	61914	86719	111781	136702	161750	186778	211727	237307	262183	287542
																		14.65	11971	36914	61946	87041	112108	136990	161947	186801	212042	236882	262094	287094			14.65	12228	37029	61814	86756	111889	136838	161810	186849	211986	237246	262405	287609
																		14.66	12085	36924	61852	87043	111973	136999	161955	187007	211746	236745	262056	287417			14.66	12105	36960	61747	86876	111726	137019	161780	187001	212068	237073	262433	287831
																		14.67	11976	36929	61930	87022	111980	136861	162046	187028	211853	237042	261943	287273			14.67	12167	36784	62070	87106	111957	136867	161968	186931	212229	237134	262538	287683
																		14.68	11971	36879	62182	87026	111882	137140	161911	186804	211883	236986	262041	287306			14.68	12007	36937	61833	86642	112000	136836	161950	187070	212070	237187	262628	287541
																		14.69	12043	37010	62228	86987	112088	136873	162052	186832	211822	237010	261951	287354			14.69	12252	37059	61950	87097	111978	136843	161743	186897	212152	237337	262546	287620
																		14.7	11987	37007	62244	87064	111870	136809	162049	186821	211781	236829	261955	287248			14.7	12044	36908	61998	86993	111770	136969	161949	186763	211911	237195	262535	287762
																		14.71	12032	37078	62135	87128	111796	136944	161861	186665	211711	236915	262030	287417			14.71	12206	37016	62065	86942	112065	136897	161880	186911	211942	237208	262555	287936
																		14.72	12192	36970	62076	87192	111750	136876	161830	186734	211647	236755	262177	287218			14.72	12231	37114	62005	86860	112070	136975	161879	186841	212132	237017	262313	287655
																		14.73	12172	37197	62071	87051	111739	136846	161858	186905	211638	236867	262218	287164			14.73	12314	37064	61920	86841	112020	136998	161834	187016	212077	237084	262471	287690
																		14.74	12114	37079	62268	87213	111930	136918	161909	186781	211778	236864	262147	287078			14.74	12210	37076	61890	86998	111908	136937	161907	186939	212168	237368	262455	287778
																		14.75	12298	36918	62253	87087	111717	136580	161702	186650	211715	236854	262124	287124			14.75	12453	37237	61934	87015	111976	136902	162035	186961	212232	237149	262336	287759
																		14.76	12104	37143	61968	86916	111834	136800	161600	186658	211828	236637	262074	287402			14.76	12033	36934	62042	87029	112038	136956	161965	186985	212183	237289	262351	287651
																		14.77	12319	37215	61948	86891	111805	136901	161659	186607	211581	236844	262165	287303			14.77	12326	37045	61929	86948	111757	136939	162061	186881	212277	237425	262599	287576
																		14.78	12196	37206	61890	86737	111785	136682	161779	186607	211676	236615	262023	287295			14.78	12341	36937	61944	87157	111975	136946	161990	186915	212152	237160	262456	287704
																		14.79	12114	37228	61950	86892	111664	136779	161733	186583	211862	236725	262130	287223			14.79	12346	36986	62065	86991	111884	136801	161922	186975	211933	237086	262337	287675
																		14.8	12065	37079	62134	86873	111632	136588	161662	186512	211642	236660	262021	287319			14.8	12341	37080	62055	86859	111902	136964	161954	187097	212125	237236	262438	287823
																		14.81	12030	36998	61905	86679	111620	136556	161541	186665	211667	236786	262075	287119			14.81	12275	36942	61792	87000	111863	136833	161823	186894	212308	237059	262398	287754
																		14.82	12161	37188	61929	86609	111517	136543	161678	186799	211582	236636	261881	287057			14.82	12363	37129	61973	87025	112072	137020	161866	186806	212102	236994	262390	287473
																		14.83	12164	36998	61970	86928	111466	136604	161461	186480	211726	236777	261841	287157			14.83	12113	36889	61929	86969	111841	136762	161715	186816	211985	237110	262417	287645
																		14.84	12196	37133	61777	86740	111498	136576	161688	186626	211657	236739	261888	286971			14.84	12273	36935	61993	86827	111877	136773	161982	186849	212108	237172	262398	287609
																		14.85	11837	36993	61701	86706	111709	136569	161560	186609	211760	236864	261968	287053			14.85	12220	37054	61801	86738	111880	136921	161850	186912	211902	237121	262024	287418
																		14.86	11946	37207	61738	86570	111598	136428	161419	186718	211602	236619	261883	287016			14.86	12051	36989	61846	86824	111767	136773	161741	186712	212009	237212	262390	287449
																		14.87	12035	36908	61888	86565	111558	136802	161332	186520	211485	236673	261901	287190			14.87	11872	36886	61837	86611	111627	136910	161687	186702	211964	237131	262176	287689
																		14.88	12019	36844	61800	86584	111352	136497	161622	186634	211464	236704	261808	286894			14.88	12039	36829	61854	86703	111629	136685	161758	186748	211886	236951	262313	287434
																		14.89	11798	36857	61608	86549	111681	136238	161479	186651	211618	236692	261846	286992			14.89	12060	36842	61856	86792	111595	136825	161561	186633	211978	236723	262158	287333
																		14.9	11869	36737	61666	86541	111629	136350	161756	186458	211638	236498	261804	287009			14.9	11926	36670	61820	86528	111737	136535	161588	186734	211769	236870	262176	287428
																		14.91	11848	36573	61830	86436	111501	136575	161490	186303	211450	236590	261850	287026			14.91	12016	36588	61538	86666	111594	136536	161539	186606	211721	236962	262159	287357
																		14.92	11856	36711	61731	86406	111529	136427	161335	186322	211406	236457	261700	287027			14.92	11744	36592	61703	86747	111480	136735	161577	186526	211786	236878	262038	287305
																		14.93	11723	36647	61577	86452	111351	136520	161377	186494	211387	236495	261707	286918			14.93	11776	36657	61702	86595	111700	136595	161630	186405	211649	236919	262053	287654
																		14.94	11694	36464	61670	86447	111452	136519	161341	186435	211519	236646	261762	287037			14.94	11926	36855	61474	86484	111528	136411	161632	186562	211730	236920	262099	287374
																		14.95	11724	36567	61605	86516	111408	136469	161543	186643	211340	236681	261781	287106			14.95	11795	36555	61434	86581	111484	136578	161581	186751	211833	236950	262060	287419
																		14.96	11618	36519	61620	86395	111455	136436	161467	186577	211227	236400	261760	287016			14.96	11836	36549	61636	86500	111590	136502	161598	186661	211585	236820	261880	287193
																		14.97	11608	36524	61674	86609	111552	136288	161393	186506	211256	236284	261796	287150			14.97	11857	36374	61548	86595	111698	136545	161414	186593	211489	236883	262108	287558
																		14.98	11455	36432	61510	86424	111451	136474	161247	186397	211239	236406	261665	287125			14.98	11625	36593	61507	86591	111611	136342	161338	186342	211595	236829	262028	287329
																		14.99	11567	36588	61396	86345	111302	136259	161330	186393	211320	236455	261703	286984			14.99	11571	36583	61668	86464	111646	136371	161493	186574	211593	236702	261990	287276
																		15	11616	36453	61550	86565	111521	136349	161397	186384	211332	236423	261742	286905			15	11762	36681	61441	86456	111475	136402	161607	186439	211633	236752	262170	287189
																		15.01	11663	36453	61489	86401	111371	136301	161361	186237	211247	236431	261792	287034			15.01	11653	36610	61520	86351	111329	136480	161497	186483	211516	236732	261943	287287
																		15.02	11366	36490	61506	86586	111425	136370	161257	186474	211423	236587	261847	287051			15.02	11673	36562	61407	86437	111377	136549	161521	186487	211682	236735	261842	287108
																		15.03	11496	36502	61632	86299	111459	136425	161305	186457	211276	236449	261619	287049			15.03	11551	36598	61418	86366	111254	136358	161395	186361	211635	236757	261772	287089
																		15.04	11588	36522	61487	86289	111332	136272	161427	186411	211411	236443	261819	286967			15.04	11686	36379	61425	86333	111382	136600	161240	186420	211602	236856	261808	287191
																		15.05	11818	36257	61664	86584	111521	136379	161239	186254	211334	236340	261751	286903			15.05	11564	36526	61422	86440	111464	136460	161418	186402	211715	236715	261958	287163
																		15.06	11517	36439	61395	86333	111263	136415	161523	186173	211204	236448	261915	286996			15.06	11635	36456	61323	86252	111389	136350	161294	186348	211828	236834	261981	287158
																		15.07	11566	36385	61366	86291	111305	136428	161311	186339	211217	236662	261716	287006			15.07	11602	36422	61372	86364	111260	136404	161401	186502	211375	236802	261844	287348
																		15.08	11478	36598	61430	86267	111184	136430	161241	186472	211257	236400	261748	286951			15.08	11475	36253	61402	86386	111353	136241	161224	186379	211382	236570	261977	287179
																		15.09	11501	36356	61555	86343	111146	136243	161350	186233	211335	236356	261724	287077			15.09	11603	36270	61252	86477	111369	136278	161172	186412	211414	236749	261829	287046
																		15.1	11531	36327	61356	86440	111384	136372	161250	186145	211293	236525	261584	287062			15.1	11500	36501	61407	86396	111277	136254	161398	186377	211577	236456	261908	287154
																		15.11	11505	36322	61507	86512	111327	136431	161464	186409	211375	236470	261644	287088			15.11	11522	36354	61176	86394	111394	136348	161365	186385	211608	236570	261846	287258
																		15.12	11406	36510	61390	86510	111189	136293	161460	186369	211307	236434	261654	287132			15.12	11396	36526	61390	86188	111380	136200	161364	186281	211671	236583	261986	287148
																		15.13	11218	36502	61412	86366	111266	136370	161439	186446	211174	236445	261790	287127			15.13	11436	36415	61267	86258	111254	136321	161161	186447	211486	236762	261796	287094
																		15.14	11415	36428	61367	86555	111342	136417	161388	186304	211376	236378	261826	287106			15.14	11313	36236	61180	86405	111371	136265	161345	186364	211504	236724	261790	287019
																		15.15	11470	36459	61398	86361	111190	136183	161265	186510	211365	236466	261989	286946			15.15	11455	36311	61206	86119	111127	136288	161282	186166	211642	236645	261565	286881
																		15.16	11385	36200	61285	86420	111237	136277	161402	186341	211360	236642	261887	286947			15.16	11536	36391	61117	86258	111123	136378	161181	186170	211304	236626	261925	287104
																		15.17	11419	36361	61400	86404	111576	136274	161425	186362	211500	236638	261773	287099			15.17	11213	36214	61172	86074	111392	136390	161408	186353	211456	236605	261634	286975
																		15.18	11276	36402	61491	86473	111343	136345	161286	186418	211459	236633	261682	287014			15.18	11378	36374	61366	86359	111403	136286	161368	186369	211455	236331	261975	287090
																		15.19	11340	36374	61451	86211	111313	136331	161252	186406	211229	236503	261751	287159			15.19	11274	36362	60948	86337	111236	136247	161358	186251	211345	236597	261772	287007
																		15.2	11281	36324	61267	86422	111174	136271	161249	186313	211317	236592	261955	287128			15.2	11353	36472	60991	86049	111246	136360	161156	186146	211499	236458	261942	287004
																		15.21	11167	36336	61484	86291	111104	136309	161275	186272	211146	236401	261809	287035			15.21	11339	36240	61425	86009	111253	136213	161391	186261	211336	236554	261855	287090
																		15.22	11355	36340	61341	86328	111257	136424	161382	186186	211276	236572	261712	287243			15.22	11319	36253	61220	86110	111183	136158	161337	186366	211286	236715	261767	287135
																		15.23	11302	36277	61207	86407	111356	136230	161477	186429	211297	236486	262000	287104			15.23	11329	36164	61027	86164	111322	136478	161482	186307	211267	236691	261636	287125
																		15.24	11404	36320	61091	86427	111141	136171	161424	186411	211347	236366	262023	287209			15.24	11164	36249	61315	86159	111247	136205	161419	186190	211522	236587	261515	286904
																		15.25	11134	36431	61134	86512	111279	136338	161352	186148	211332	236541	262034	287457			15.25	11171	36166	61155	86193	111337	135999	161398	186378	211273	236501	261621	286836
																		15.26	11149	36348	61498	86399	111398	136344	161350	186273	211202	236559	262008	287262			15.26	11297	36280	61082	86055	111133	136196	161287	186150	211627	236537	261649	286805
																		15.27	11355	36233	61282	86441	111324	136324	161354	186365	211350	236608	261984	287357			15.27	11135	36325	60923	86328	111206	136000	161121	186169	211415	236565	261696	287028
																		15.28	11289	36295	61255	86286	111311	136404	161159	186224	211401	236571	261967	287443			15.28	11030	36260	61084	86287	111127	136085	161202	186230	211533	236476	261744	287062
																		15.29	11275	36336	61366	86354	111253	136326	161256	186320	211321	236734	261953	287321			15.29	11339	36337	61153	86080	111144	136103	161113	186003	211288	236367	261578	286943
																		15.3	11167	36066	61280	86482	111314	136319	161284	186252	211493	236711	261958	287297			15.3	11357	36278	61117	86014	111378	136179	161197	186275	211314	236356	261832	286811
																		15.31	11328	36171	61225	86294	111232	136178	161198	186263	211180	236687	262085	287409			15.31	11267	36205	61225	86107	111137	136288	161144	186200	211434	236603	261599	287002
																		15.32	11190	36281	61216	86363	111197	136211	161299	186120	211227	236661	261919	287486			15.32	11058	36216	61216	86149	111166	136113	161130	186277	211370	236676	261539	287001
																		15.33	11283	36194	61283	86339	111463	136299	161426	186381	211202	236618	262183	287536			15.33	11437	36180	61236	86117	111180	136215	161127	186274	211408	236435	261781	287000
																		15.34	11082	36162	61305	86425	111344	136329	161312	186305	211406	236670	262232	287736			15.34	11283	36054	61164	86308	111052	136367	161243	186138	211326	236480	261672	287127
																		15.35	11243	36331	61138	86353	111440	136579	161477	186377	211488	236796	261977	287709			15.35	11620	36317	61090	86177	111082	136217	161245	186296	211396	236403	261845	286685
																		15.36	11153	36264	61326	86161	111438	136505	161294	186348	211388	236788	262048	287669			15.36	11420	36203	61106	86215	111159	136008	161264	186296	211411	236373	261680	286927
																		15.37	11119	36340	61007	86156	111370	136393	161495	186354	211406	236806	262154	287765			15.37	11305	36136	61130	86122	111221	136260	161380	186053	211395	236477	261917	286830
																		15.38	11197	36213	61158	86447	111146	136241	161398	186523	211456	236775	262248	287856			15.38	11327	36405	61048	86036	111087	136292	161116	186168	211308	236504	261810	286831
																		15.39	11213	36087	61205	86320	111270	136144	161377	186307	211425	236881	262251	287756			15.39	11390	36305	61179	86223	111244	136376	161169	186397	211377	236393	261739	286938
																		15.4	11217	36209	61353	86141	111286	136269	161378	186439	211452	236573	262410	287704			15.4	11349	36012	61036	85987	111163	136240	161210	186091	211455	236488	261819	287021
																		15.41	11289	36191	61462	86321	111237	136297	161253	186449	211466	236997	262358	288081			15.41	11358	36197	61214	86223	111142	135936	161185	186457	211273	236553	261713	286814
																		15.42	11210	36350	61257	86288	111420	136458	161387	186381	211620	237018	262501	288192			15.42	11264	35983	60985	86183	110965	136149	161262	186300	211480	236492	261816	286672
																		15.43	11093	36209	61157	86117	111285	136349	161472	186498	211564	237020	262726	288156			15.43	11113	36194	61200	86226	111146	136275	161119	186297	211459	236624	261915	286909
																		15.44	11270	36145	61373	86364	111349	136426	161618	186557	211594	236957	262712	288169			15.44	11153	36256	61170	86305	111335	136206	161128	186304	211562	236598	261759	287043
																		15.45	11206	36222	61277	86412	111321	136476	161479	186326	211508	237238	262684	288361			15.45	11214	36155	61272	86255	111164	136306	161477	186279	211292	236643	261762	287106
																		15.46	11240	36366	61304	86395	111294	136310	161431	186623	211555	237223	262701	288431			15.46	11363	36256	61287	86380	111147	136402	161354	186259	211522	236655	261954	287116
																		15.47	11329	36225	61293	86383	111342	136660	161507	186637	211638	237248	262807	288523			15.47	11356	36245	61265	86220	111305	136287	161139	186314	211523	236578	261850	287082
																		15.48	11216	36354	61295	86318	111587	136542	161704	186574	211649	237439	263050	288473			15.48	11190	36274	61212	86318	111077	136122	161278	186329	211593	236605	261933	287014
																		15.49	11190	36359	61309	86373	111513	136410	161527	186689	211751	237164	263050	288807			15.49	11335	36451	61318	86163	111213	136281	161113	186477	211287	236662	261671	286940
																		15.5	11305	36343	61283	86476	111461	136647	161764	186746	211535	237316	263118	289068			15.5	11588	36053	61394	86316	111337	136173	161361	186481	211489	236616	261602	287016
																		15.51	11172	36306	61429	86406	111501	136637	161503	186697	211701	237515	263090	288918			15.51	11205	36258	61232	86124	111164	136273	161229	186135	211412	236652	261971	287001
																		15.52	11352	36261	61274	86321	111606	136769	161567	186868	211724	237592	263345	289354			15.52	11514	36274	61293	86192	111091	136360	161418	186357	211504	236567	261919	287254
																		15.53	11146	36499	61373	86678	111853	136549	161589	186846	211711	237602	263389	289299			15.53	11515	36284	61242	86135	111464	136283	161340	186518	211412	236607	262038	287269
																		15.54	11306	36352	61357	86487	111695	136657	161851	186767	212042	237598	263580	289715			15.54	11343	36470	61251	86460	111359	136325	161429	186455	211661	236704	262064	287147
																		15.55	11126	36289	61406	86610	111701	136768	162105	186837	211956	237827	263805	290009			15.55	11319	36354	61285	86417	111301	136350	161299	186446	211622	236620	262066	287251
																		15.56	11134	36408	61360	86574	111782	136827	161806	186854	211887	237678	263825	290080			15.56	11411	36395	61158	86468	111437	136408	161430	186400	211582	236663	261913	287193
																		15.57	11352	36468	61341	86836	111667	136749	161947	187020	212028	237932	263980	290571			15.57	11293	36313	61406	86330	111341	136299	161458	186388	211507	236818	262048	287178
																		15.58	11300	36250	61438	86656	111727	136828	161913	186962	211739	237923	264357	290675			15.58	11448	36422	61600	86286	111518	136529	161391	186224	211635	236734	261970	287271
																		15.59	11233	36334	61576	86782	111815	137100	161851	186936	212207	238152	264465	291005			15.59	11486	36300	61432	86463	111334	136444	161555	186488	211584	236835	262159	287299
																		15.6	11265	36175	61700	86714	111713	136858	161887	187022	212044	238417	264742	291627			15.6	11224	36373	61381	86411	111522	136373	161631	186373	211887	236955	262094	287412
																		15.61	11411	36455	61601	86609	111832	136973	162063	187117	212232	238394	265122	292068			15.61	11284	36515	61432	86252	111427	136515	161365	186483	211648	236881	262288	287382
																		15.62	11507	36427	61580	86936	111937	137175	162050	187275	212380	238431	265399	292396			15.62	11318	36418	61492	86450	111406	136425	161429	186542	211806	236601	262129	287323
																		15.63	11421	36704	61731	86892	111808	137232	162007	187402	212165	238677	265713	292892			15.63	11434	36492	61454	86539	111413	136511	161370	186558	211835	236886	262088	287433
																		15.64	11525	36586	61457	86854	111937	137166	161978	187238	212396	238861	266013	293528			15.64	11344	36429	61528	86368	111566	136566	161602	186568	211925	236960	262258	287551
																		15.65	11629	36457	61465	86953	112061	137016	162079	187309	212389	239156	266478	294186			15.65	11493	36730	61624	86493	111616	136586	161674	186664	211776	237032	262308	287446
																		15.66	11351	36668	61611	86964	112147	137232	162099	187483	212402	239339	267086	294865			15.66	11598	36419	61647	86610	111642	136698	161637	186612	211813	236847	262181	287583
																		15.67	11641	36625	61561	86905	112279	137380	162434	187509	212472	239474	267611	295441			15.67	11615	36547	61604	86758	111596	136633	161793	186695	212005	237078	262379	287652
																		15.68	11601	36609	61742	87001	112141	137355	162345	187478	212667	239896	268075	296101			15.68	11604	36648	61554	86660	111642	136526	161857	186593	212139	236909	262335	287611
																		15.69	11555	36668	61708	86936	112378	137398	162406	187571	212694	240261	268614	297153			15.69	11541	36681	61603	86625	111590	136718	161610	186636	211992	237092	262487	287709
																		15.7	11734	36680	61926	86901	112209	137540	162391	187816	212817	240590	269292	297988			15.7	11676	36660	61703	86857	111744	136734	161738	186956	211919	237152	262330	287733
																		15.71	11653	36737	61964	87078	112046	137358	162582	187732	212837	240882	269803	298848			15.71	11594	36601	61720	86668	111633	136676	161653	186800	212190	237132	262461	287546
																		15.72	11781	36823	61803	87122	112535	137449	162531	187768	212836	241666	270825	299954			15.72	11684	36736	61687	86777	111708	136658	161598	186556	212266	237180	262602	287678
																		15.73	11740	36875	61904	87128	112495	137645	162714	187951	212997	241964	272043	300947			15.73	11726	36812	61688	86828	111693	136700	161781	186828	212193	237297	262743	287884
																		15.74	11630	36652	61934	87108	112482	137826	162676	187994	213320	242369	272472	302209			15.74	11839	36775	61718	86829	111747	136896	161757	186950	212181	237299	262642	287900
																		15.75	11822	36872	61910	87149	112614	137808	162790	188200	213376	243183	273342	303157			15.75	11744	36722	61901	86771	111718	136710	161934	186851	212241	237529	262556	288164
																		15.76	11718	36866	61837	87292	112491	137894	162735	188302	213679	243782	274422	304562			15.76	11709	36971	61899	86942	111943	136746	162033	187047	212252	237492	262677	288026
																		15.77	11621	36966	61916	87156	112614	137873	163207	188100	213705	244299	275688	305814			15.77	11953	37008	61966	86921	112008	137126	162097	187112	212316	237422	262915	288166
																		15.78	11798	36943	61950	87300	112748	138232	163067	188408	213778	245223	276946	307422			15.78	11919	36951	61967	86904	111953	137139	162041	187117	212565	237461	263053	288299
																		15.79	11930	37034	61887	87360	112898	138319	163263	188723	214026	246078	278122	308570			15.79	12044	37050	61930	86959	111993	137264	161985	187034	212299	237700	263131	288539
																		15.8	11947	36947	62160	87279	113008	138313	163426	188902	214181	247386	279652	309999			15.8	11918	36961	61945	86841	112069	137023	162395	187226	212619	237675	263285	288871
																		15.81	11886	37151	62117	87693	113301	138360	163558	189099	214462	247799	280958	311410			15.81	12009	37004	62154	87258	112126	137182	162137	187446	212575	237981	263201	288792
																		15.82	12056	36921	62176	87450	113249	138655	163905	189381	215232	248740	282330	313099			15.82	12054	37001	62073	87106	112137	137222	162359	187140	212401	237912	263450	288855
																		15.83	12069	37116	62285	87758	113304	139059	164217	189713	215457	250343	284152	314929			15.83	12201	36968	62310	87271	112186	137027	162443	187427	212525	237950	263568	289079
																		15.84	12145	37141	62380	87970	113596	139212	164446	189878	215793	251427	285763	316096			15.84	12212	37279	62051	87224	112227	137247	162306	187457	212794	238066	263486	289192
																		15.85	12225	37315	62406	87897	113488	139285	164434	190191	216032	252764	287223	317490			15.85	12399	37348	62170	87234	112494	137338	162392	187542	213025	238219	263795	289296
																		15.86	12220	37379	62505	87992	113934	139662	164725	190509	216511	254210	288845	318363			15.86	12543	37191	62514	87352	112554	137356	162599	187606	212939	238467	263941	289564
																		15.87	12365	37411	62678	88011	114130	139829	165261	191003	216991	255855	290298	319747			15.87	12385	37466	62441	87558	112544	137477	162442	187817	212960	238469	264008	289722
																		15.88	12574	37461	62687	88190	114167	140046	165252	191458	217601	257325	291515	320047			15.88	12333	37649	62496	87511	112432	137491	162752	187809	213184	238824	264209	289814
																		15.89	12582	37386	62550	88347	114625	140464	165670	192021	218206	258578	292973	320492			15.89	12357	37526	62722	87676	112625	137594	162723	187862	213341	238933	264423	290190
																		15.9	12359	37514	62567	88599	115096	141025	166311	193055	219151	260591	293860	320391			15.9	12682	37373	62652	87727	112821	137873	162828	187840	213734	239187	264799	290275
																		15.91	12597	37556	62876	88332	115087	141534	166806	193296	220051	262117	294886	320203			15.91	12843	37534	62661	88017	112774	137844	162979	188108	213689	238944	264938	290596
																		15.92	12725	37969	62994	88734	115754	141904	167633	194162	220634	263642	295452	318941			15.92	12590	37732	62885	87719	113029	138090	163288	188218	213852	239550	265131	290675
																		15.93	12926	37847	63111	88930	115910	142425	168327	194830	221906	265595	295291	317782			15.93	13067	37793	63300	88035	113066	138134	163091	188371	214140	239680	265546	291119
																		15.94	12746	38051	63001	89245	116187	143103	168720	195895	223180	267092	295185	316486			15.94	12663	37966	63011	87990	113384	138288	163434	188728	214238	239806	265577	291482
																		15.95	12715	38244	63360	89255	116915	143840	169530	196537	224057	267788	294294	314307			15.95	13216	38199	63220	88465	113330	138586	163671	188943	214351	239969	265924	291833
																		15.96	13103	38205	63481	89581	117473	144658	170653	197846	225596	268812	293937	312921			15.96	13172	38254	63351	88633	113566	138627	163853	188879	214619	240241	266144	291977
																		15.97	13338	38376	63598	89857	118182	145649	171456	199095	226807	269612	292417	310947			15.97	13292	38280	63679	88640	113809	138665	164152	189112	215097	240645	266428	292460
																		15.98	13404	38514	63843	90234	118773	146595	172347	200573	228458	270176	291065	308451			15.98	13448	38586	63942	88994	113845	139138	164503	189363	215344	241157	266823	292623
																		15.99	13631	38618	63943	90519	119982	147768	173466	202198	230215	270132	289189	306355			15.99	13465	38790	63944	89251	114120	139506	164594	189792	215513	241418	267307	292987
																		16	13776	38849	64251	90944	120729	149016	175502	203708	231945	269508	287242	304122			16	13840	38908	64170	89260	114550	139694	164756	189881	216010	241613	267637	293528
																		16.01	13854	39246	64272	91111	121626	150409	176381	205342	233866	268588	285447	302621			16.01	13902	39044	64395	89619	114865	139665	164808	190119	216310	241988	267823	293804
																		16.02	14088	39201	64649	91661	122731	151965	178076	207216	235555	268081	283727	301240			16.02	13944	39272	64551	90077	115117	140139	165045	190795	216821	242400	268260	294182
																		16.03	14369	39501	64855	92354	123871	153698	179956	209208	237405	266315	281433	300014			16.03	14404	39373	65156	90248	115473	140501	165466	190776	216940	242765	268747	294561
																		16.04	14450	39844	65353	93106	125584	155255	182028	211208	239437	264939	279477	298665			16.04	14467	39863	65313	90537	115742	140796	166060	191235	217041	243243	269187	295051
																		16.05	14623	39985	65419	93613	126728	157259	183814	213271	240845	263413	278054	297698			16.05	14794	40048	65760	90851	116195	141292	166297	191586	217735	243610	269514	295097
																		16.06	14938	40251	65780	94465	128705	159438	185624	215104	242906	261859	276646	296391			16.06	15057	40160	65919	91152	116460	141800	166544	191907	218078	244073	269780	295605
																		16.07	15167	40602	66337	95162	130135	161662	187996	216936	244053	260213	275224	295790			16.07	15297	40586	66368	91676	116818	141886	167203	192251	218552	244222	270124	295857
																		16.08	15328	40932	66580	96328	132136	163565	190053	218415	244845	258357	274177	295062			16.08	15490	40765	66525	92093	117239	142438	167611	192672	219086	244710	270592	296163
																		16.09	15488	41100	66751	96979	134228	165614	191969	219581	245690	256342	273175	294390			16.09	15730	41188	66980	92389	117705	142844	168072	193167	219231	244844	270805	296329
																		16.1	15924	41378	67496	98049	136400	167940	194043	221343	246145	254596	272097	294028			16.1	15871	41567	67218	92692	117906	143126	168357	193702	219818	245359	271291	297155
																		16.11	16228	41593	67843	99009	138581	169274	195365	222103	245886	253260	271163	293378			16.11	15626	41686	67669	93057	118522	143586	168731	194051	220080	245596	271447	296817
																		16.12	16451	41973	68152	100336	140563	171018	196923	222296	246041	251906	270554	293038			16.12	16104	41885	68084	93520	118827	143950	169036	194371	220536	246134	271621	297258
																		16.13	16497	42179	68721	101727	142730	172294	197551	222296	245213	250854	269867	292730			16.13	16059	42276	68383	94199	119363	144460	169788	194956	221042	246164	271887	297429
																		16.14	16731	42582	69301	103122	144164	173325	198336	221625	243701	249525	269220	292355			16.14	16537	42566	69008	94369	119885	145044	169891	195224	221282	246501	272281	297795
																		16.15	16821	42890	69968	104942	145496	173681	198186	220790	242387	248629	268801	292302			16.15	16558	43082	69474	94956	120369	145410	170576	195853	221400	247045	272665	298171
																		16.16	17334	43440	70449	106506	146512	173778	197992	219592	240810	247431	268402	291914			16.16	16934	43218	70123	95575	120643	146226	170865	196430	221785	247375	272467	298323
																		16.17	17429	43605	71390	108435	147100	173244	196828	217817	238839	246761	267902	291693			16.17	17122	43681	70758	96263	121450	146463	171425	196682	222431	247783	273211	298225
																		16.18	17484	44166	71910	110570	147452	171670	195037	216067	237173	245826	267603	291569			16.18	17439	44311	71272	96753	122003	147197	171863	197382	222784	248003	273260	298490
																		16.19	17944	44728	73055	112312	147396	170283	193689	213987	235476	245443	267318	291450			16.19	17818	44855	71996	97356	122340	147498	172451	197609	222925	247999	273459	298712
																		16.2	18477	45442	74194	114038	146745	168115	191589	212042	233604	244455	266878	291290			16.2	18603	45536	72785	98087	123347	148301	173422	198324	223786	248846	274116	299012
																		16.21	18931	46025	75030	115841	145827	166511	189803	210133	231479	244123	266769	290974			16.21	18606	46147	73132	98446	123877	148554	173624	198674	224026	248890	274032	299477
																		16.22	19377	46782	76273	117391	143670	163701	187448	208084	229869	243486	266418	290677			16.22	18836	47041	73782	99028	124082	149265	174232	199362	224185	249166	274405	299596
																		16.23	19960	47757	77737	118367	141898	161915	185337	206284	228064	243114	266484	290920			16.23	19510	47586	74295	99882	124726	149949	174534	199900	224818	249629	274916	299932
																		16.24	20287	48634	78981	119830	140237	159582	182977	204430	226237	242755	266056	290727			16.24	20032	48485	75040	100490	125455	150251	175387	200290	225117	250120	275110	300255
																		16.25	21136	49723	80475	120417	138292	157259	180998	202534	225183	242167	265869	290622			16.25	20486	49196	75877	101245	125923	151327	175837	200829	225594	250439	275367	300562
																		16.26	21663	50684	81595	120848	135640	155221	178972	200905	223909	242174	265732	290743			16.26	21054	49853	76485	101587	126546	151687	176402	201426	226053	251230	275951	300830
																		16.27	22728	51720	83137	120123	133379	153581	176985	199523	222799	241859	265668	290687			16.27	21533	50810	77282	102102	127351	152287	177205	201910	226490	251239	276144	301160
																		16.28	23666	53079	84712	119409	131860	151839	175605	198124	222042	241578	265708	290495			16.28	22197	51716	77999	102768	128165	152932	178034	202569	227034	251519	276375	301341
																		16.29	24411	54517	86475	118133	129547	150358	174167	197293	220973	241104	265482	290292			16.29	23180	52866	78348	103434	128654	153503	178335	203068	227485	252452	276923	302098
																		16.3	25534	56029	87929	117075	127613	148452	172545	196062	219849	241061	265263	290308			16.3	24167	53915	79251	103961	129260	154278	178895	204304	227926	252659	277677	302303
																		16.31	26449	57331	88955	115504	126050	147482	171924	195376	219135	240686	265292	290310			16.31	25118	54498	79842	104851	129851	154868	179382	204435	228582	253302	278012	302820
																		16.32	28040	59232	89953	113929	124764	146628	170679	194526	218673	240505	265141	290431			16.32	26247	55702	80648	105464	130688	155511	180287	205366	229552	253755	278241	303286
																		16.33	29543	60606	91175	111957	123351	145504	170024	193630	218186	240301	265186	290164			16.33	27576	56759	81266	106346	131201	155870	180686	205818	229903	254571	278766	303484
																		16.34	30788	62020	91573	109988	121953	144582	169105	193265	217559	240415	265090	290234			16.34	28543	57656	81672	106873	131757	156792	181513	206660	230680	254877	279527	304023
																		16.35	32451	63702	91907	107835	120930	143656	168253	192585	217062	240161	265198	290371			16.35	30190	58551	82510	107794	132591	157443	182510	207107	231036	255778	280073	304636
																		16.36	34046	64903	92318	106341	120172	143073	167645	192109	216672	240101	265138	290220			16.36	31597	59314	83151	107779	133195	157981	182445	207683	231982	256111	280664	304722
																		16.37	35702	65874	91728	104545	119547	142716	167311	191598	216430	239919	265070	290469			16.37	32893	60102	84033	109038	133866	158901	183228	208402	232510	256831	281028	305366
																		16.38	37649	66888	91174	102866	118776	142194	166951	191624	216070	239948	264998	290493			16.38	34528	60731	84205	109328	134253	159196	183952	208928	232886	257373	281710	306102
																		16.39	39317	67518	90332	101019	118074	141673	166662	191055	215879	240007	265050	290566			16.39	35970	61768	84533	109880	135120	160023	184438	209351	233284	257825	281690	306580
																		16.4	41211	67909	89607	99618	117434	141414	166086	190909	215522	239949	264987	290398			16.4	37588	62121	85435	110495	135392	160328	184801	210061	233830	257961	282321	306945
																		16.41	42290	67574	87923	98566	117013	140945	165829	190498	215198	239899	264993	290396			16.41	38421	62702	85527	110566	135847	160321	185037	210193	233744	258351	282398	306889
																		16.42	43483	67326	86669	97394	116581	140608	165596	190186	215099	240068	265173	290553			16.42	39228	62350	85374	110886	135661	160539	185277	209808	233828	258717	282722	307089
																		16.43	43893	66844	85408	96247	116106	140553	165449	190133	214890	239726	264995	290674			16.43	40532	62193	85595	110876	135263	160563	185191	210313	234424	258863	282629	307254
																		16.44	44560	65805	83707	95380	116051	140206	165419	190006	214674	239596	265161	290554			16.44	40988	62196	85519	110197	135679	160336	184672	209764	234139	258609	282474	306701
																		16.45	44178	64497	82001	94662	115785	140099	164994	189806	214521	239748	265072	290650			16.45	41167	61337	84826	109906	134867	159616	184119	208850	233853	257889	282250	306449
																		16.46	43707	63217	80209	93783	115591	139919	164858	189669	214803	239877	265113	290923			16.46	40669	60872	83805	108815	134102	158917	183597	208559	232901	257521	281473	305964
																		16.47	43011	61384	78367	93317	115061	139703	164876	189677	214579	239741	265330	290527			16.47	40367	59874	82797	108240	133146	158224	182548	207977	231685	256447	280791	305188
																		16.48	41909	59495	77151	92616	115122	139759	164685	189538	214515	239784	265402	290910			16.48	39527	58472	81917	107047	132211	156766	181333	206812	230740	255255	279893	304215
																		16.49	40062	57541	75312	92189	114798	139616	164630	189391	214404	240005	265431	290826			16.49	38281	57634	80674	106040	131012	156137	180293	205339	229876	254474	278791	303118
																		16.5	38228	55910	73874	91488	114737	139425	164589	189412	214205	239970	265631	291031			16.5	37066	56149	79425	104786	129510	154498	178917	203970	228372	252989	277633	301743
																		16.51	36023	53998	72843	91310	114797	139298	164397	189386	214355	240018	265610	291125			16.51	35391	54387	77972	102975	128018	152585	177349	202314	227116	251622	276504	300926
																		16.52	33653	52005	71635	90902	114684	139268	164248	189391	214481	239995	265503	290950			16.52	33404	52972	76305	101526	126436	151178	176021	201149	225567	250497	274955	299613
																		16.53	31703	50279	70381	90541	114479	139368	164425	189376	214286	240230	265736	291106			16.53	31604	51264	75017	100124	124949	150037	174357	199553	224219	249181	274010	298351
																		16.54	29377	48909	69374	90420	114431	139164	164315	189469	214414	240192	265927	290974			16.54	29591	49704	73456	98506	123280	148289	173314	198096	223072	248010	272391	297566
																		16.55	27353	47264	68756	90112	114066	139026	164113	189740	214268	240265	266021	291317			16.55	27351	48398	72026	97233	122379	147134	171806	196988	221810	246265	271270	296090
																		16.56	25513	46114	67825	90121	114438	139281	164390	189424	214354	240442	265918	291123			16.56	25615	46778	70901	95915	121128	145860	170913	195772	220634	245455	270396	295349
																		16.57	24019	45185	67149	89821	114194	139116	164180	189284	214482	240489	265887	290986			16.57	23980	45619	69958	94939	119678	145000	169607	194609	219637	244705	269741	294296
																		16.58	22735	44278	66842	89547	114181	139270	164246	189193	214229	240517	265792	291133			16.58	22463	44627	68762	94001	118973	143812	168591	193808	218647	243641	268762	293896
																		16.59	21156	43277	66203	89635	114164	139360	164426	189540	214394	240574	265923	291045			16.59	21031	43694	68168	93297	118003	143340	167724	192935	218029	243054	267992	292882
																		16.6	20108	42484	65911	89460	114225	139395	164346	189492	214425	240561	266070	290968			16.6	20147	43033	67554	92399	117355	142580	167237	192416	217456	242335	267388	292318
																		16.61	19097	41975	65742	89348	114041	139042	164344	189527	214707	240427	265849	291060			16.61	18964	42153	66766	91610	116791	141843	166734	191636	216677	241802	266775	292061
																		16.62	18013	41252	65251	89524	114212	139387	164320	189572	214816	240742	265941	290859			16.62	17958	41580	66348	91462	116436	141241	165912	191310	216257	241310	266381	291409
																		16.63	17348	40971	64982	89250	114267	139428	164422	189706	214737	240605	265939	291131			16.63	17398	41099	65795	90731	115817	140791	165749	191010	216035	241025	266221	291343
																		16.64	16861	40674	65018	89218	114492	139420	164651	189837	214850	240760	265942	290812			16.64	16873	40789	65342	90571	115366	140508	165431	190745	215554	240906	265801	290844
																		16.65	16470	40569	64794	89190	114631	139729	164492	190018	214831	240559	265735	290950			16.65	16292	40566	65375	90274	115404	140146	165207	190423	215211	240479	265766	290874
																		16.66	15920	40144	64281	89136	114412	139759	164883	189790	215093	240562	265896	290731			16.66	15868	40141	64856	90050	114922	140050	165194	190102	215165	240276	265274	290565
																		16.67	15583	39985	64558	89173	114555	139770	164754	190121	215163	240535	265599	290629			16.67	15401	39788	64706	89963	114802	139868	164455	189838	215081	239981	265218	290310
																		16.68	15257	39698	64537	89312	114604	139593	164889	190048	215091	240541	265461	290679			16.68	15148	39727	64571	89741	114705	139667	164655	189564	214699	239928	264989	290321
																		16.69	15038	39539	64300	89361	114643	139864	164635	190085	215319	240670	265529	290710			16.69	14937	39289	64553	89524	114306	139528	164345	189407	214826	239728	264879	290074
																		16.7	14962	39550	64446	89321	114703	139757	165103	190116	215293	240550	265590	290549			16.7	14649	39470	64290	89328	114289	139275	164400	189319	214779	239556	264864	290195
																		16.71	14787	39413	64296	89198	114804	140130	165129	190347	215579	240479	265478	290494			16.71	14600	39216	64150	89376	114382	139361	164577	189305	214318	239482	264811	290160
																		16.72	14783	39396	64202	89597	114906	140021	165083	190196	215365	240622	265479	290397			16.72	14428	39176	64146	89140	114282	139221	164470	189319	214549	239474	264790	290016
																		16.73	14563	39309	64201	89552	114801	140227	165304	190404	215341	240615	265407	290342			16.73	14172	39127	64131	89024	113993	139296	164236	189277	214563	239399	264729	289828
																		16.74	14638	39133	64102	89363	115157	140348	165375	190376	215759	240537	265282	290576			16.74	14333	39079	64133	89027	114175	139256	164152	189145	214439	239386	264720	289951
																		16.75	14350	39196	64071	89507	115185	140349	165420	190246	215331	240407	265376	290281			16.75	14140	39102	63972	89023	113966	138947	164066	189027	214313	239362	264606	289833
																		16.76	14279	39244	64180	89483	115177	140424	165577	190422	215363	240424	265326	290258			16.76	13971	39029	64120	89112	113848	139251	164108	189214	214390	239342	264587	289634
																		16.77	14283	39258	64231	89533	115186	140645	165509	190664	215549	240217	265209	290239			16.77	14114	38959	64041	88935	113925	139163	164025	189092	214261	239557	264627	289787
																		16.78	14266	38964	64229	89716	115183	140489	165579	190652	215514	240066	265211	290226			16.78	14141	38978	64109	89113	114078	139151	164154	189102	214202	239534	264829	290059
																		16.79	14210	39175	64157	89722	115538	140507	165690	190395	215483	240101	265304	290105			16.79	13989	38848	63957	88958	114173	138840	164114	189341	214454	239478	264589	289923
																		16.8	14140	39132	64234	89907	115622	140612	165368	190535	215544	240153	265198	290077			16.8	13829	38816	63987	89031	114139	139053	164136	189279	214253	239515	264627	289713
																		16.81	14185	39137	64237	89844	115608	140714	165594	190484	215398	240013	265171	289933			16.81	13877	38906	63869	89045	114096	139197	164268	189255	214295	239532	264702	289726
																		16.82	14153	39080	64435	90072	115642	140522	165540	190521	215547	240120	265077	290123			16.82	13933	38888	64171	89142	114172	139099	164131	189250	214599	239369	264674	289823
																		16.83	14033	39160	64403	90015	115562	140530	165461	190247	215458	239997	264932	290192			16.83	13848	39096	64157	89005	114191	139246	164153	189201	214517	239446	264692	289974
																		16.84	14224	39061	64575	89936	115647	140394	165656	190641	215340	239884	264963	290039			16.84	13902	38997	64076	89110	114177	139523	164210	189346	214463	239482	264618	289862
																		16.85	13975	39369	64544	90361	115685	140700	165950	190463	215361	239931	265057	290039			16.85	13728	39127	64174	89247	114354	139270	164363	189466	214538	239737	264693	290053
																		16.86	13972	39326	64624	90229	115551	140773	165362	190147	215293	240063	265184	290043			16.86	13847	39161	64196	89276	114266	139176	164350	189468	214418	239541	264642	289998
																		16.87	14266	39493	64520	90680	115475	140432	165463	190213	215240	239905	264773	290218			16.87	13898	39137	64341	89444	114277	139654	164591	189598	214454	239917	265033	290107
																		16.88	14208	39421	64693	90631	115533	140486	165513	190287	215030	239790	264923	290030			16.88	13995	39152	64344	89203	114416	139236	164673	189531	214762	239730	264702	289832
																		16.89	14055	39503	64962	90285	115315	140459	165477	190129	215065	239776	265055	289965			16.89	14033	39351	64310	89469	114551	139326	164332	189612	214573	239680	264954	290261
																		16.9	14385	39703	65165	90691	115465	140327	165257	190137	214952	239985	265175	289856			16.9	14295	39431	64475	89588	114575	139550	164704	189655	214626	239922	264789	289896
																		16.91	14403	39863	65031	90651	115521	140544	165384	190191	215023	240086	265004	289844			16.91	14292	39380	64653	89623	114604	139659	164705	189712	214564	239860	265162	290191
																		16.92	14475	39765	65152	90677	115399	140312	165235	190193	215068	239900	265015	289989			16.92	14097	39362	64552	89670	114503	139832	164853	189752	214809	240093	265145	290228
																		16.93	14606	39860	65377	90783	115434	140293	165368	190040	215198	239973	264863	289662			16.93	14324	39543	64629	89820	114892	139823	164728	189992	214864	240103	265199	290110
																		16.94	14733	39977	65547	90609	115250	140292	165009	190022	214941	239908	264788	289627			16.94	14268	39701	64803	89735	114824	139745	164892	190159	215172	239864	265375	290475
																		16.95	14923	40336	65450	90538	115089	140035	165061	189885	214976	239883	264878	289755			16.95	14660	39775	64943	89925	115054	140039	164997	190117	215197	240061	265282	290308
																		16.96	14655	40316	65536	90716	115362	140082	165050	189971	214861	239800	264738	289784			16.96	14556	39944	65076	89973	115053	140021	165164	190040	215241	240213	265235	290338
																		16.97	15098	40430	65685	90730	115063	140019	165109	189971	214974	239864	264658	289791			16.97	14389	39965	65094	89974	115116	139972	165257	190248	215114	240239	265211	290239
																		16.98	15047	40641	65716	90776	115189	139907	164960	189852	214989	239977	264791	289832			16.98	14750	40169	65178	90197	114876	140298	165293	190046	215001	240433	265367	290607
																		16.99	15261	40687	65798	90729	115189	139973	165119	189966	214981	239656	264786	289799			16.99	14929	40195	65201	89919	115358	140246	165220	190405	215222	240602	265481	290759
																		17	15347	40892	65889	90562	115074	140098	164978	189839	214924	239668	264753	289725			17	15082	40217	65269	90186	115405	140167	165413	190491	215466	240860	265762	290769
																		17.01	15371	40893	65906	90349	115024	140167	164998	189762	215159	239844	264738	289692			17.01	15014	40339	65419	90190	115346	140384	165690	190496	215614	240551	265825	290989
																		17.02	15821	40839	66072	90631	114911	139963	164972	189845	215123	239696	264576	289629			17.02	15161	40338	65469	90349	115477	140593	165456	190565	215639	240644	265826	290898
																		17.03	15832	40861	65788	90574	114971	140010	164950	189754	214951	239725	264588	289640			17.03	15256	40718	65547	90540	115587	140452	165717	190594	215591	240876	265810	290839
																		17.04	16024	41004	66129	90586	115115	140058	164895	189910	214968	239804	264534	289516			17.04	15491	40615	65465	90503	115590	140562	165861	190990	215551	240758	265789	290925
																		17.05	15808	41033	66046	90582	114941	140132	164987	189985	215051	239731	264485	289326			17.05	15650	40775	65564	90522	115686	140483	165667	190796	215943	240893	266028	291065
																		17.06	16174	41258	66079	90432	115147	139995	164987	189817	214994	239726	264314	289255			17.06	15693	40778	65816	90893	115737	140688	165671	190734	215891	241065	265905	291032
																		17.07	16314	41157	66053	90344	115071	140055	164994	189684	215120	239569	264257	289027			17.07	15760	40771	65898	90880	115684	140750	165599	190819	215732	241104	265966	291158
																		17.08	15921	41407	66029	90226	114959	139907	165132	190071	215027	239659	264489	289386			17.08	16024	40937	65870	90755	115595	140795	165817	190856	215900	240940	266133	291102
																		17.09	16556	41273	66362	90284	114979	140061	165099	189956	215297	239721	264319	289172			17.09	15968	40855	65710	90740	115905	140592	165796	191102	215892	241045	266019	291015
																		17.1	16646	41101	66029	90313	115236	139999	164904	190170	215242	239744	264208	289144			17.1	15937	41147	65885	90721	115788	141049	165842	190962	215931	240905	266112	291004
																		17.11	16589	41370	65899	90504	115149	139937	164963	190114	214903	239507	264156	288995			17.11	15945	41038	65800	90900	115694	140993	166043	191085	216026	241144	266160	291337
																		17.12	16699	41649	66159	90495	115044	140099	164985	190160	215093	239480	264209	289058			17.12	15849	40881	66007	90802	115777	140837	165904	191122	216225	241213	266004	291270
																		17.13	16710	41424	65973	90403	115144	140240	165188	190077	215113	239151	264023	288791			17.13	15961	41076	65760	90813	115966	140930	165955	190978	215768	241079	265977	291354
																		17.14	16632	41310	66077	90409	115431	140311	165268	190138	215146	239291	264227	289057			17.14	16212	41052	65835	90830	116211	141039	166117	190867	216064	241323	266021	291338
																		17.15	16602	41190	66100	90441	115189	140235	165118	190257	215330	239280	263781	288716			17.15	16332	41140	65980	90828	115660	140702	166005	190893	216031	240914	266038	291023
																		17.16	16493	41388	65919	90446	115172	140152	165289	190315	215171	239216	264015	288795			17.16	16475	41029	65946	91113	115973	140963	166083	190988	216042	241219	266208	291256
																		17.17	16490	41492	65964	90716	115478	140202	165228	190200	215131	239302	263827	288562			17.17	16097	40986	65925	90947	115928	141079	165961	191107	216087	241024	266267	291280
																		17.18	16598	41209	66089	90533	115273	140154	165078	190174	214858	239203	263960	288556			17.18	16279	40928	65966	90694	115873	140881	166081	190973	215872	240966	266187	291357
																		17.19	16613	41459	65979	90602	115338	140319	165206	190274	215129	238980	263774	288570			17.19	16291	40800	65900	90748	115961	140989	166015	191091	216168	241215	266193	291336
																		17.2	16533	41363	65900	90690	115398	140139	164932	190004	215111	239064	263668	288702			17.2	16041	40986	65842	90753	115925	141045	166065	190946	216066	240939	266231	291286
																		17.21	16611	41239	65938	90662	115435	140308	165187	190047	215077	239064	263574	288231			17.21	16226	41145	66058	90821	115852	140815	166021	190911	216114	241079	266331	291299
																		17.22	16367	41214	65967	90765	115480	140392	164993	190148	214881	238851	263635	288448			17.22	16274	40997	65933	90866	116050	140859	166176	190900	216008	241065	265987	291142
																		17.23	16535	41417	65772	90654	115341	140188	165195	189932	214746	238879	263541	288362			17.23	16155	41254	66184	90743	115751	140851	165966	191015	216114	241210	266073	291175
																		17.24	16501	41466	66044	90694	115278	139975	164999	190079	214737	238849	263308	288197			17.24	16418	40868	65963	90843	115930	140858	165897	190944	216061	241051	266016	291275
																		17.25	16607	41122	66157	90580	115218	140197	165024	189899	214713	238472	263314	288062			17.25	16218	41124	65858	90847	115788	141000	166131	191207	215723	241197	266063	291296
																		17.26	16666	41145	66208	90806	115397	140152	164998	189702	214737	238508	263147	288166			17.26	16218	41005	65961	90679	115934	140978	165956	191054	216360	241141	266160	291221
																		17.27	16606	41196	66286	90824	115435	139826	165055	189623	214256	238569	263130	288152			17.27	16254	41059	66034	90830	115830	141046	166135	191037	216170	241018	266082	291285
																		17.28	16548	41335	66149	90843	115303	139708	164765	189485	214316	238557	263038	288214			17.28	16297	41191	66161	90845	115925	141000	166005	191095	216096	240946	266084	291036
																		17.29	16581	41208	66252	91002	115200	139697	164451	189348	214250	238282	262901	288102			17.29	16172	41181	66216	91004	116161	140937	166130	191153	216118	240899	266135	290977
																		17.3	16587	41666	66328	90934	115203	139708	164507	189335	214352	238146	262928	287984			17.3	16211	41006	66282	90851	116094	140979	166327	191166	216051	241028	266285	290969
																		17.31	16939	41452	66246	90835	114940	139645	164554	189367	213781	238165	262797	287698			17.31	16386	41081	66061	91084	115999	141235	166032	191304	216115	240978	266225	291157
																		17.32	16737	41527	66277	90866	115031	139377	164288	189073	214000	238033	262682	287718			17.32	16517	41125	66178	91195	116137	141030	166108	191318	216000	240976	266073	291048
																		17.33	16953	41450	66245	90940	115044	139336	164281	188929	213943	238136	262714	287732			17.33	16665	41451	65990	91015	116281	140995	166200	191100	216188	241220	266173	291143
																		17.34	16828	41595	66251	90632	114658	139324	164155	188916	213731	237973	262769	287864			17.34	16414	41263	66042	91024	116045	141012	166148	191041	216171	241209	266257	291169
																		17.35	16738	41694	66405	90594	114672	139120	163969	188762	213668	237824	262724	287608			17.35	16239	41137	66065	91259	116213	141091	166188	191375	216189	241192	265756	291055
																		17.36	16756	41589	66311	90508	114414	139075	163937	188664	213539	237739	262707	287836			17.36	16310	41078	66182	91248	116314	141085	166199	191264	216098	241300	266152	291246
																		17.37	17029	41429	66253	90462	114309	139081	163950	188498	213423	237811	262573	287710			17.37	16346	41283	66136	91192	116075	141105	166130	191142	215990	241172	266032	291231
																		17.38	17013	41570	66303	90532	114269	138873	163658	188375	213259	237608	262637	287548			17.38	16486	41163	66283	91045	116016	141253	166125	191045	215843	241024	266159	290972
																		17.39	17107	41891	66393	90237	114137	138484	163698	188397	213056	237688	262517	287467			17.39	16385	41157	66175	91029	116097	141022	166260	191153	216159	241052	265912	291200
																		17.4	17085	41877	66687	90365	114098	138715	163616	188368	213156	237562	262515	287675			17.4	16657	41350	66283	91158	116114	141128	166067	191280	216216	241194	266146	291356
																		17.41	17079	41984	66517	90179	113998	138387	163330	188078	213122	237489	262707	287771			17.41	16698	41356	66102	91279	116242	141069	166100	191041	216108	241079	265980	291100
																		17.42	17027	41567	66482	90038	113760	138285	163420	188394	212929	237562	262638	287539			17.42	16462	41632	66217	91283	116088	141054	166071	191400	215934	241143	266174	291058
																		17.43	17262	41847	66434	89923	113530	138182	163177	187988	213001	237365	262630	287737			17.43	16599	41388	66261	91092	116102	140912	166077	191183	216030	241188	266031	290912
																		17.44	17110	41821	66390	89722	113644	138054	163010	187934	212868	237337	262616	287529			17.44	16834	41460	66029	91000	115904	141106	166130	191394	216056	241070	266070	290993
																		17.45	16904	41623	66370	89689	113423	138115	163043	187983	212908	237383	262454	287540			17.45	16714	41518	66205	91238	115987	141084	165952	191011	215977	240969	265934	290982
																		17.46	17027	41653	66219	89635	113300	137959	163028	187775	212776	237390	262439	287663			17.46	16792	41269	66071	91224	116037	140944	165825	191166	216065	241017	265953	290900
																		17.47	17111	41844	66127	89484	113373	137936	162983	187665	212735	237530	262747	287590			17.47	16629	41076	66177	90819	115890	141041	166016	190974	215843	240793	265919	290809
																		17.48	17042	41510	65840	89406	113108	137977	163047	187628	212807	237420	262731	287728			17.48	16592	41310	65983	90849	115719	140984	166174	191029	215891	240712	265708	290724
																		17.49	17007	41613	65724	89050	113146	137735	162737	187734	212771	237463	262501	287737			17.49	16593	41251	65978	90960	115738	141022	165699	190797	215717	240785	265859	290866
																		17.5	16653	41371	65645	89048	112955	137817	162888	187675	212735	237368	262639	287729			17.5	16510	41113	65896	90916	115799	140781	165879	190879	215756	240617	265901	290381
																		17.51	16875	41266	65862	89007	112863	137987	162471	187588	212719	237558	262646	287750			17.51	16560	40930	65974	90561	115718	140784	165546	190594	215562	240659	265642	290836
																		17.52	16857	41158	65540	88847	112852	137677	162591	187673	212608	237729	262557	287860			17.52	16535	40886	65807	90521	115592	140622	165549	190680	215807	240427	265521	290501
																		17.53	16733	41226	65586	88688	112944	137692	162667	187649	212627	237511	262633	287934			17.53	16646	40906	65376	90494	115501	140437	165412	190442	215496	240347	265576	290426
																		17.54	16686	41039	65027	88637	112732	137760	162468	187442	212685	237595	262848	287956			17.54	16281	40866	65467	90323	115351	140333	165539	190314	215354	240154	265308	290352
																		17.55	16445	40991	65003	88385	112708	137708	162598	187593	212660	237428	262867	287961			17.55	16162	40470	65504	90254	115056	140302	165220	190131	215211	240339	265365	290231
																		17.56	16458	40765	65030	88462	112544	137742	162656	187659	212525	237494	262797	287964			17.56	16275	40659	65172	90168	115139	140068	165132	190197	215158	240199	265068	290372
																		17.57	16317	40440	64773	88500	112567	137585	162474	187593	212527	237697	262796	287908			17.57	16003	40411	65111	90192	115057	139960	165111	190136	215016	239980	264992	290167
																		17.58	16217	40445	64514	88359	112644	137886	162650	187612	212459	237639	262758	288186			17.58	16115	40345	65021	89928	114839	139897	164998	190069	214933	239788	264935	289907
																		17.59	16033	40055	64555	88286	112911	137800	162576	187693	212663	237440	262878	287997			17.59	15686	40175	65062	89692	114802	139838	164723	189878	214863	239897	264774	290015
																		17.6	15798	40305	64412	88362	112732	137639	162556	187687	212804	237726	262851	288204			17.6	15475	39814	64843	89868	114718	139776	164591	189597	214680	239854	264509	289704
																		17.61	15722	40113	64013	88284	112604	137519	162769	187615	212689	237765	262892	288147			17.61	15760	39948	64490	89685	114664	139914	164437	189312	214641	239510	264731	289846
																		17.62	15574	39683	64210	88251	112900	137804	162758	187669	212665	237921	263019	288118			17.62	15384	39722	64381	89591	114502	139676	164540	189414	214328	239480	264564	289671
																		17.63	15482	39578	64119	88301	112739	137671	162691	187819	212696	237910	263230	288145			17.63	15454	39561	64554	89101	114543	139382	164498	189268	214370	239398	264426	289486
																		17.64	15151	39438	64183	88354	112954	137926	162632	187787	212581	237831	262985	288250			17.64	15445	39639	64391	89265	114215	139007	164197	189496	214216	239336	264242	289648
																		17.65	15308	39543	63952	88234	112786	137559	162880	187713	212715	237801	263013	288223			17.65	15084	39431	64210	89091	114304	139217	164072	189160	214156	239371	264323	289554
																		17.66	15032	39436	64039	88220	112943	137713	162837	187760	212720	237946	263018	288480			17.66	14946	39194	64251	89184	114110	139163	164102	189232	214179	239200	264276	289487
																		17.67	14785	39355	64011	88330	112862	137721	162836	187698	212728	238063	263048	288308			17.67	14650	39277	64009	89190	114025	138883	164231	189202	214108	238927	264149	289214
																		17.68	14804	39053	63837	88254	112982	137821	162914	187758	212886	237933	263225	288310			17.68	14762	39117	64005	89181	113812	138940	164060	189008	214182	239162	264207	289250
																		17.69	14411	38996	63658	88258	113066	137831	162903	187788	212873	238060	263262	288391			17.69	14492	38946	63991	89019	113978	138849	164012	189021	213938	239018	264162	289251
																		17.7	14428	38877	63839	88050	113282	137837	162905	187946	212616	238288	263348	288516			17.7	14344	38701	64012	88945	113799	139018	163939	189015	213796	238926	264385	289214
																		17.71	14230	39124	63905	88271	113055	138031	162766	188179	212904	238110	263278	288436			17.71	14585	39209	63810	89004	113672	138836	163871	188863	213888	238923	264059	288836
																		17.72	14488	39063	63687	88188	113141	138178	162914	188105	213094	238064	263422	288635			17.72	14313	38986	63791	88619	113974	138769	163822	188670	213859	239019	263916	289112
																		17.73	14247	39191	63816	88389	113235	137972	163215	188234	213181	238190	263599	288831			17.73	14340	39026	63926	88934	113722	138950	163995	188607	213857	238814	264074	289085
																		17.74	14224	39047	63801	88403	113214	138186	163101	188134	213202	238623	263462	288793			17.74	14385	38964	63639	88652	113856	139014	163607	188822	213925	238973	263876	288980
																		17.75	14296	38930	64073	88615	113464	138258	163049	188337	213258	238422	263801	288865			17.75	14408	39172	63973	89062	113659	138647	163660	188627	213728	238977	263997	288958
																		17.76	14231	39014	63934	88504	113225	138431	163319	188405	213438	238467	263661	288780			17.76	14279	38923	63813	88982	113981	138779	163768	188788	213895	238932	263952	289112
																		17.77	14443	39019	63814	88488	113331	138315	163361	188301	213456	238668	263744	288907			17.77	14415	39100	63929	88969	113839	139004	163886	188991	213817	238994	264031	289267
																		17.78	14316	39038	63928	88541	113375	138503	163478	188405	213498	238601	263721	288805			17.78	14325	38928	63856	88906	113969	138879	163987	188766	213721	238690	264293	289234
																		17.79	14293	39121	63952	88718	113548	138678	163485	188539	213498	238593	263989	289003			17.79	14441	39184	63966	89004	114098	138790	163913	189039	213945	238917	264027	289148
																		17.8	14253	39188	64195	88643	113855	138656	163613	188678	213849	238907	263970	289184			17.8	14388	38991	64062	89058	113864	139052	163926	189109	213838	239064	264208	289283
																		17.81	14365	39398	64262	88855	113839	138810	163793	188716	213929	239087	263944	289196			17.81	14288	38966	64116	88998	114074	138905	164072	188987	213871	239261	264269	289395
																		17.82	14406	39423	64307	88903	113745	138959	163583	189004	213807	238837	263963	289010			17.82	14540	39227	64097	89177	114190	139053	163910	189353	214297	239243	264375	289383
																		17.83	14462	39503	64296	88972	114058	139021	163828	188677	213840	239035	264019	289138			17.83	14526	39170	64279	89498	114162	139172	164110	188730	214248	239262	264335	289504
																		17.84	14598	39648	64264	89129	114080	138998	163918	188949	213997	239007	264182	289169			17.84	14536	39242	64152	89325	114234	139322	164331	189188	214342	239453	264438	289481
																		17.85	14750	39606	64468	89191	113916	139188	164224	189297	214072	239026	264266	289373			17.85	14903	39474	64239	89368	114298	139274	164424	189328	214361	239531	264450	289595
																		17.86	14898	39822	64570	89261	114075	139192	164374	189259	214290	239238	264284	289549			17.86	14879	39463	64685	89191	114569	139347	164516	189359	214356	239584	264498	289951
																		17.87	14968	39710	64707	89235	114217	139103	164094	189247	214179	239038	264092	289391			17.87	14916	39643	64624	89499	114380	139241	164464	189390	214602	239546	264826	289803
																		17.88	14893	39767	64901	89353	114495	139514	164268	189302	214193	239253	264221	289414			17.88	15063	39609	64543	89688	114504	139621	164635	189442	214436	239702	264891	289919
																		17.89	15078	39870	64669	89609	114444	139403	164366	189163	214262	239387	264425	289439			17.89	15011	39626	64668	89493	114781	139716	164491	189567	214427	239774	264810	289641
																		17.9	14989	39980	64953	89619	114561	139486	164595	189293	214329	239296	264189	289113			17.9	14998	39522	64818	89678	114722	139854	164615	189565	214687	239493	264751	289948
																		17.91	15154	39934	64927	89585	114422	139645	164400	189347	214335	239090	264341	289271			17.91	15303	39711	64835	89566	114893	139683	164329	189539	214518	239464	264636	290015
																		17.92	15341	40039	65051	89572	114594	139498	164605	189349	214424	239313	264052	289149			17.92	15248	39688	64781	89439	114758	139614	164432	189708	214731	239701	264577	289819
																		17.93	15190	39831	64900	89822	114580	139405	164448	189467	214367	239341	264090	289276			17.93	15158	39831	64618	89716	114639	139604	164590	189657	214752	239647	264617	289722
																		17.94	15054	39966	64860	89611	114489	139384	164368	189392	214385	239175	264389	289037			17.94	15087	39748	64971	89584	114575	139545	164494	189525	214713	239825	264833	289850
																		17.95	15127	40037	64918	89539	114596	139539	164373	189367	214272	239057	264225	289107			17.95	15198	39670	64809	89479	114488	139541	164363	189547	214506	239790	264763	289847
																		17.96	15070	40049	64999	89612	114372	139540	164412	189392	214444	239086	264020	289182			17.96	15046	39812	64693	89536	114524	139679	164402	189701	214434	239632	264800	289637
																		17.97	14906	39697	64727	89656	114380	139279	164241	189130	214170	238917	264069	289171			17.97	14826	39675	64530	89527	114400	139439	164502	189211	214349	239618	264587	289710
																		17.98	14945	39909	64872	89397	114415	139295	164259	189240	214162	238991	263979	289161			17.98	15030	39564	64386	89495	114458	139568	164388	189388	214391	239514	264485	289564
																		17.99	14918	39714	64664	89470	114207	138914	164158	189161	214133	238921	264015	289124			17.99	14938	39603	64623	89427	114421	139192	164528	189425	214334	239439	264530	289554
																		18	14735	39669	64704	89518	114418	139113	163979	188875	214216	238843	263861	289043			18	14735	39461	64363	89351	114208	139258	164083	189307	214697	239360	264478	289564
																		18.01	14688	39463	64483	89328	114209	139134	164097	189029	213910	238935	264041	289067			18.01	14855	39489	64113	89429	114291	139075	164212	189383	214225	239148	264286	289500
																		18.02	14572	39681	64606	89286	114017	139218	163910	188952	213725	238978	263890	289076			18.02	14682	39359	64285	89222	114250	139214	164338	189080	214187	239313	264203	289443
																		18.03	14783	39434	64253	89275	114092	138968	163858	188867	213911	238994	263764	289154			18.03	14585	39257	64315	89289	114109	139257	163961	189055	214305	239358	264390	289278
																		18.04	14318	39423	64364	89087	113952	138948	163822	189025	213862	238858	263897	288904			18.04	14554	39240	64232	89304	114100	139119	164141	188963	214092	239066	264110	289329
																		18.05	14704	39342	64550	88833	113811	138946	164008	188780	213739	238887	263768	289008			18.05	14270	38977	64096	89056	113934	139125	164142	189286	214176	239146	264192	289259
																		18.06	14553	39425	64430	88819	113963	138825	163823	188705	213730	238838	263899	289141			18.06	14364	39371	64025	89029	114056	139014	164206	189075	214119	239042	264174	289285
																		18.07	14259	39312	64200	88943	114088	138944	163832	188820	213792	239226	263915	289099			18.07	14079	38961	64235	88853	114113	138987	163882	188957	214028	239044	264244	289256
																		18.08	14204	39095	64089	89065	114018	138639	163645	188866	213819	238837	263922	289039			18.08	14366	38828	64114	88818	113935	139024	163808	189107	213966	239005	264022	289268
																		18.09	14318	39138	64003	88807	113942	138701	163688	188787	213617	238896	263821	288943			18.09	14095	38909	63869	88654	113951	138915	163687	188926	214080	239185	264076	289309
																		18.1	14046	38998	64203	88987	113697	138950	163879	188961	213876	238785	264208	289177			18.1	14062	38982	63854	88786	113888	138840	163843	189090	214154	239097	264062	289199
																		18.11	14030	39061	63933	88897	114071	138593	163831	188905	213834	238945	263941	288955			18.11	14224	38989	63806	88862	113935	138849	163756	188751	214043	239011	264080	288883
																		18.12	14114	38976	63851	88919	114000	138959	163731	189014	213929	238856	263855	289209			18.12	14141	38949	63750	88838	113756	138884	163726	188774	213929	238969	263991	289117
																		18.13	14188	39038	63965	88896	113875	139015	163730	188848	213963	238932	264165	289324			18.13	14167	38724	63836	88628	113926	138934	163748	188786	214020	238936	263994	289253
																		18.14	14165	38870	63874	88943	114153	139057	163811	189014	213936	238962	264029	289376			18.14	14371	38820	63981	88763	114003	139071	163931	188725	213899	238967	263948	289212
																		18.15	14263	39147	64060	89097	113914	139009	163946	189105	213986	239135	264311	289357			18.15	14050	39147	64127	88748	113685	138915	163907	188882	213984	239125	264247	289391
																		18.16	14420	39193	63925	89010	114132	138953	164088	189005	214147	239090	264309	289269			18.16	14013	38983	63817	88754	114029	139052	163885	188894	213907	238835	264045	289564
																		18.17	14179	39044	64015	89025	114092	139064	164203	189191	214005	239073	264254	289369			18.17	13989	39019	64038	88924	113793	139137	163968	188785	213707	239011	264043	289667
																		18.18	14192	39211	64069	89226	114283	139253	164179	189206	214264	239312	264288	289406			18.18	14293	38972	63783	88834	114010	139061	163884	188942	214048	239174	264293	289309
																		18.19	14182	39094	64269	89119	114284	139283	164221	189393	214235	239218	264308	289362			18.19	14099	39297	64150	89026	113823	139071	164332	189085	214194	239084	264417	289285
																		18.2	14301	39379	64129	89265	114426	139353	164260	189319	214418	239246	264349	289465			18.2	14221	39075	64009	89000	113871	139009	164198	189141	214151	239157	264537	289359
																		18.21	14212	39396	64325	89395	114296	139611	164474	189478	214367	239220	264443	289695			18.21	14314	39210	64151	89119	114027	139129	164081	189227	214203	239475	264634	289477
																		18.22	14176	39248	64528	89280	114427	139341	164597	189475	214352	239657	264362	289717			18.22	14190	39289	64226	89042	114166	139284	164158	189111	214310	239465	264557	289424
																		18.23	14278	39378	64449	89241	114554	139658	164484	189379	214406	239337	264518	289692			18.23	14499	39239	64288	89148	114115	139347	164260	189307	214189	239583	264721	289496
																		18.24	14588	39437	64357	89420	114408	139628	164645	189699	214665	239624	264677	289882			18.24	14189	39405	64235	89284	114371	139315	164360	189343	214451	239154	264562	289624
																		18.25	14378	39510	64513	89717	114529	139544	164669	189464	214588	239482	264373	289653			18.25	14442	39342	64398	89153	114398	139274	164160	189221	214519	239262	264623	289678
																		18.26	14715	39524	64630	89505	114508	139750	164605	189421	214423	239724	264659	289996			18.26	14338	39578	64345	89414	114382	139586	164347	189256	214388	239532	264642	289813
																		18.27	14579	39479	64680	89690	114687	139550	164898	189565	214612	239543	264751	289890			18.27	14573	39721	64381	89323	114464	139586	164386	189527	214519	239606	264667	289907
																		18.28	14591	39642	64873	89521	114665	139656	164627	189656	214662	239731	264880	290032			18.28	14645	39382	64516	89464	114464	139244	164448	189647	214617	239471	264925	289665
																		18.29	14585	39721	64722	89635	114727	139643	164765	189828	214809	239799	265065	290181			18.29	14433	39372	64329	89454	114437	139356	164330	189443	214550	239533	264828	289813
																		18.3	14652	39733	64602	89792	114838	139699	164897	189830	214733	239772	264810	290043			18.3	14579	39535	64494	89548	114375	139508	164433	189566	214804	239614	264844	289964
																		18.31	14758	39778	64760	89860	114658	139853	164831	189690	214656	239912	264970	290285			18.31	14884	39686	64529	89563	114442	139635	164446	189491	214756	239547	264672	289993
																		18.32	14831	39812	64871	89815	115051	139651	165036	189585	214608	239719	264700	290044			18.32	14748	39634	64606	89299	114364	139526	164473	189395	214601	239728	264849	289893
																		18.33	14746	39911	64930	89880	114714	139800	165008	190025	214917	239818	264907	290086			18.33	14730	39712	64587	89472	114569	139501	164467	189430	214607	239639	264666	289982
																		18.34	14839	40182	64973	89799	114802	139696	164544	189625	214576	239728	264991	289901			18.34	14866	39618	64568	89678	114590	139543	164441	189640	214691	239787	264569	289925
																		18.35	14721	39875	64844	89903	115047	139970	164701	189812	214584	239734	264770	289788			18.35	14786	39733	64805	89714	114486	139423	164558	189727	214882	239708	264550	289713
																		18.36	14690	39953	64861	90026	114819	139738	164656	189692	214625	239626	264610	289611			18.36	14694	39872	64621	89429	114523	139585	164599	189575	214412	239736	264971	289822
																		18.37	14763	39828	64729	89753	114792	139658	164461	190018	214671	239493	264721	289591			18.37	14883	39603	64829	89436	114834	139358	164499	189513	214648	239743	264846	289877
																		18.38	14830	39998	65047	90053	114805	139806	164501	189758	214795	239321	264650	289719			18.38	14883	39535	64755	89568	114532	139751	164599	189487	214717	239812	264625	289884
																		18.39	14850	39718	64922	89792	114706	139543	164592	189668	214445	239474	264430	289403			18.39	14965	39485	64657	89479	114342	139364	164480	189544	214497	239692	264616	289978
																		18.4	14795	39626	64903	89850	114454	139427	164275	189667	214295	239446	264263	289549			18.4	14871	39500	64540	89412	114422	139470	164549	189629	214618	239573	264759	289621
																		18.41	14759	39825	64638	89708	114588	139462	164535	189370	214351	239132	264438	289430			18.41	14598	39445	64575	89319	114395	139325	164195	189514	214552	239478	264504	289705
																		18.42	14695	39804	64752	89647	114424	139593	164184	189303	214343	239294	264269	289459			18.42	14587	39523	64417	89354	114499	139183	164300	189319	214455	239691	264569	289741
																		18.43	14676	39639	64491	89710	114337	139161	164044	189303	214219	238987	264187	289390			18.43	14705	39393	64350	89424	114285	139263	164243	189342	214409	239366	264609	289626
																		18.44	14425	39565	64444	89728	114368	139022	163988	189333	213976	238793	264128	289248			18.44	14640	39396	64612	89405	114168	139116	164208	189221	214321	239359	264412	289511
																		18.45	14619	39629	64698	89346	114160	139226	163953	188936	213895	239057	264265	288977			18.45	14518	39253	64462	89424	114139	139269	164408	189309	214198	239306	264356	289556
																		18.46	14382	39376	64591	89579	114247	139127	164263	189045	213974	238809	264050	289036			18.46	14344	39146	64009	89009	113981	139072	164278	189157	214381	239261	264467	289516
																		18.47	14369	39673	64498	89479	114135	139107	164186	188883	213821	238908	264114	289157			18.47	14362	39202	64385	89150	114151	139261	164096	188902	214344	239020	264278	289267
																		18.48	14297	39321	64521	89165	113904	138913	164072	188998	213903	238835	263936	288980			18.48	14495	39245	64172	88815	114007	138770	164081	188987	214176	239237	264276	289279
																		18.49	14160	39604	64304	89111	113958	138880	163881	188720	213786	238878	263909	289023			18.49	14282	39145	64182	88842	113923	139057	163961	189091	214219	238943	264032	289120
																		18.5	14112	39179	64378	89094	113833	138920	163666	188884	213701	238696	263697	288996			18.5	14360	39056	63816	88879	113983	138756	163679	188908	213997	238875	264295	289208
																		18.51	14254	39074	64258	89089	113821	138794	163790	188732	213710	238611	263824	289170			18.51	14217	38965	63965	88840	113789	138905	163933	188756	213977	239022	264168	288936
																		18.52	14240	39293	63954	88924	113738	138768	163954	188538	213589	238711	263903	289041			18.52	14050	38987	63893	89025	113898	139057	163922	188879	213967	239234	264167	289056
																		18.53	14156	39195	63959	89022	113703	138679	163767	188667	213651	238743	263977	288950			18.53	14202	38953	63952	88835	113914	138919	163924	188765	213784	239050	263934	289292
																		18.54	14134	39243	64181	88912	113733	138626	163728	188818	213736	238721	264005	289091			18.54	14213	38736	63868	88946	113850	139088	163970	188783	213836	239104	263959	288987
																		18.55	14000	39072	64196	88819	113663	138431	163615	188620	213573	238534	263898	289153			18.55	13916	38852	63676	88785	113738	138706	163709	188798	213964	239108	263970	288908
																		18.56	14077	38988	63943	89010	113734	138604	163691	188701	213532	238883	263963	288840			18.56	14098	38876	63918	88839	113576	138909	163791	188903	214231	238839	264128	289125
																		18.57	14040	38988	64253	88931	113662	138526	163822	188607	213636	238709	264018	289209			18.57	14118	38999	63761	88849	113735	138750	163817	189015	214014	238854	263962	289310
																		18.58	14047	39058	63977	88810	113635	138731	163689	188706	213597	238879	263994	289167			18.58	14185	39042	63844	88677	113800	138796	163827	188895	213845	238964	263860	288992
																		18.59	14006	39010	64345	88799	113508	138811	163806	188824	213644	238756	263971	289229			18.59	14086	38882	63865	88977	113877	138826	163879	188875	213986	238921	264074	289004
																		18.6	14167	39093	63753	88728	113663	138780	164043	188706	213694	238903	263987	289272			18.6	14154	38868	64096	88796	113820	139011	163860	188829	213679	238988	264068	288880
																		18.61	14211	39193	63986	88823	113761	138762	163624	188611	213801	238897	264080	289339			18.61	14158	38900	63760	88829	113755	138857	163841	188738	213770	238840	264011	289065
																		18.62	14206	39086	63969	88689	113824	138743	163574	188735	213821	238936	264154	289320			18.62	14139	38932	63733	88800	113810	138785	163822	188989	214021	239006	264104	289011
																		18.63	13953	39130	64057	88876	113635	138760	163856	188682	213807	239105	264307	289281			18.63	14052	38854	63870	88695	113771	138520	163824	188867	213895	238994	264114	289069
																		18.64	14139	38962	63839	89175	113924	138680	163903	188610	213894	239074	264277	289394			18.64	14151	39066	63811	88778	113816	138807	163893	188662	213711	238919	264122	289021
																		18.65	14222	39141	63926	88716	113979	138846	163961	188599	213707	238989	264338	289107			18.65	13947	38824	63912	88847	113919	138835	163822	188744	213818	238869	263955	289034
																		18.66	14156	38917	63831	88936	113831	138634	163826	188697	213884	239095	264309	289530			18.66	14214	38784	64245	88614	113952	138748	163867	188797	213726	238883	263914	289084
																		18.67	14103	39125	64003	88588	113725	138863	163902	188873	213881	239029	264304	289606			18.67	14098	38769	63946	88598	113936	139147	164085	188593	213820	238871	264115	289198
																		18.68	13975	39010	63836	88854	113759	138672	163941	188819	213985	239179	264543	289572			18.68	14215	38802	64015	88718	113633	138503	163930	188775	214010	239019	263850	288894
																		18.69	13984	39082	63843	88847	113775	138662	163740	188867	213837	239236	264586	289388			18.69	14046	38891	64085	88738	113890	138812	163940	188842	213716	239030	264071	288981
																		18.7	14088	39234	63728	88928	113774	138937	163854	188734	213908	239366	264442	289540			18.7	14017	38830	63801	88723	113684	138687	163677	188600	213798	238989	263851	289320
																		18.71	14064	38936	63788	88921	113714	138815	164017	188824	213965	239306	264525	289548			18.71	13844	38853	63885	88879	114020	138727	163860	188853	213897	238953	264056	289175
																		18.72	13972	38917	63827	88750	113825	139023	163815	188842	213814	239260	264508	289651			18.72	14006	38790	63987	88918	113850	138621	163747	188821	213843	238807	264193	289086
																		18.73	13817	39142	63804	88683	113759	139044	163771	189149	214089	239360	264426	289490			18.73	14081	38814	63936	88907	113733	138684	163711	188933	213834	238844	264187	289051
																		18.74	14061	38942	63938	88751	113846	138700	163772	189079	214071	239405	264567	289490			18.74	13954	38856	63713	88787	113574	138622	163837	188681	213639	239055	264023	289012
																		18.75	13902	38738	64026	88674	113758	139070	164122	189180	214124	239255	264654	289721			18.75	14156	38779	63540	88633	113825	138714	163571	188766	213870	238660	263715	289088
																		18.76	13939	38722	63751	88949	113680	138731	163900	188871	213777	239202	264859	289619			18.76	13894	38656	63791	88757	113732	138924	163602	188814	213870	238845	263836	289081
																		18.77	13926	38741	63792	89052	113832	138872	163854	188975	213974	239547	264502	289390			18.77	14037	38684	63581	88808	113766	138657	163633	188586	213781	238756	263875	288900
																		18.78	14047	38554	63781	88829	113946	138807	163855	188996	213968	239310	264667	289598			18.78	13861	38840	63608	88685	113565	138498	163530	188712	213585	239003	263916	288979
																		18.79	13973	38874	63956	88782	113715	138878	163677	188858	213950	239464	264402	289776			18.79	13865	38657	63749	88670	113571	138506	163509	188509	213815	238864	263767	289131
																		18.8	13777	38905	63788	88538	113783	138879	163715	188899	213871	239320	264645	289440			18.8	13709	38565	63867	88727	113507	138440	163383	188545	213470	238712	263989	288971
																		18.81	13727	38837	63620	88635	113909	138852	163919	188923	213891	239281	264492	289687			18.81	13747	38691	63562	88653	113359	138582	163700	188643	213615	238811	263946	288779
																		18.82	13768	38637	63780	88534	113734	138930	163766	188887	214086	239265	264428	289429			18.82	13491	38566	63242	88466	113412	138421	163508	188524	213681	238846	263645	288872
																		18.83	13875	38601	63525	88659	113639	138735	163796	188830	213884	239324	264224	289354			18.83	13815	38710	63337	88536	113531	138366	163570	188558	213373	238708	263628	288783
																		18.84	13583	38665	63505	88674	113661	138560	163838	188889	214018	239381	264532	289188			18.84	13431	38573	63437	88705	113532	138443	163457	188396	213628	238605	263671	288929
																		18.85	13530	38483	63657	88389	113650	138829	163946	189049	213704	239123	264282	289599			18.85	13558	38321	63261	88167	113381	138265	163409	188318	213301	238531	263773	288866
																		18.86	13570	38364	63403	88416	113578	138830	163825	188879	213975	239358	264424	289221			18.86	13326	38396	63325	88346	113380	138279	163401	188316	213609	238586	263684	288702
																		18.87	13460	38409	63383	88527	113642	138831	163731	188890	214031	239284	264281	289304			18.87	13462	38350	63173	88411	113263	138252	163553	188282	213311	238730	263538	288588
																		18.88	13546	38193	63347	88486	113638	138796	163599	188744	213877	239427	264136	288962			18.88	13542	38175	63090	88127	113032	138136	163321	188276	213419	238474	263340	288819
																		18.89	13339	38529	63382	88519	113528	138781	163849	188646	213913	239175	264120	289040			18.89	13530	38231	63380	88128	113206	138247	163304	188343	213304	238473	263417	288747
																		18.9	13302	38239	63329	88380	113487	138641	163702	188825	213982	239180	264104	289321			18.9	13298	38209	63180	88262	113216	137987	163218	188066	213219	238334	263442	288595
																		18.91	13306	38267	63188	88433	113580	138684	163473	188918	213586	238899	264047	288934			18.91	13181	38103	63350	88228	112993	138158	163248	188259	213303	238416	263364	288632
																		18.92	13045	38238	63426	88364	113661	138652	163576	188637	213611	238996	263891	288934			18.92	13296	38138	63205	88165	113202	138074	163188	188293	213214	238296	263613	288442
																		18.93	13114	38045	63194	88325	113378	138630	163812	188617	213698	238895	263926	288777			18.93	13034	38131	63125	88217	112924	137950	163303	188128	213165	238409	263305	288663
																		18.94	13250	38267	63063	88288	113542	138289	163527	188648	213689	238809	263803	288640			18.94	13018	38017	63008	88157	112954	138099	163241	188251	213240	238192	263449	288466
																		18.95	12902	38303	63072	88332	113677	138560	163728	188794	213817	238850	263696	288603			18.95	13199	38042	63054	87925	113001	137931	163145	188108	213111	238112	263256	288393
																		18.96	13169	38178	63079	88222	113573	138390	163627	188898	213701	238753	263815	288523			18.96	13057	37802	62894	87815	112911	138190	162951	188110	213156	238067	263390	288446
																		18.97	13135	38193	62958	88217	113617	138642	163703	188619	213744	238739	263723	288537			18.97	12996	37894	63007	87907	112764	138100	162963	187971	213071	238161	263421	288445
																		18.98	13055	37977	62875	88272	113489	138669	163532	188772	213676	238762	263544	288653			18.98	13008	37835	62959	87883	112994	138000	162986	188103	212902	238159	263516	288375
																		18.99	12811	38007	62981	88158	113352	138602	163649	188641	213646	238595	263675	288265			18.99	12993	37692	63005	87832	112986	137884	162963	187937	213169	237916	263214	288269
																		19	13018	38043	62805	88315	113308	138658	163705	188771	213641	238730	263542	288331			19	12734	37904	62948	88001	112676	137937	162996	187885	213114	238231	263161	288494
																		19.01	13008	37839	62981	88389	113506	138674	163788	188604	213776	238430	263478	288511			19.01	12875	37875	62893	87903	112950	137952	163008	187946	213068	238063	263223	288350
																		19.02	13073	37848	63034	88307	113491	138662	163585	188676	213503	238507	263345	288372			19.02	12721	37811	62842	87816	112909	137915	163001	187879	213115	238122	263187	288139
																		19.03	12860	37728	62889	88172	113412	138644	163595	188451	213717	238522	263407	288329			19.03	12784	37679	62819	87673	112960	138151	162934	188035	213023	238211	263109	288335
																		19.04	12870	37931	62987	88124	113347	138612	163631	188630	213539	238721	263329	288443			19.04	12959	37710	62891	87784	112797	137927	162906	187825	213097	237869	263363	288377
																		19.05	12804	37872	62970	88169	113409	138609	163505	188478	213416	238631	263073	288199			19.05	12702	37788	62966	87805	112730	137769	162781	187847	212937	238294	263284	288445
																		19.06	12719	37756	63167	88224	113538	138597	163332	188650	213747	238563	263193	288181			19.06	12692	37777	62976	87788	112709	137922	162934	187917	212965	238075	263288	288298
																		19.07	12951	37901	63013	88445	113538	138565	163591	188633	213421	238173	263289	288242			19.07	12777	37784	62837	87923	112615	137845	162834	187982	212916	238250	263307	288234
																		19.08	12840	37919	62904	88235	113532	138633	163818	188695	213356	238379	263461	288284			19.08	12926	37852	63036	87862	112834	137899	162951	188027	212966	238133	263098	288308
																		19.09	12810	37821	62771	88234	113579	138530	163566	188527	213454	238397	263322	288172			19.09	12727	37761	62875	87974	112896	137876	162784	187958	213009	238166	263029	288104
																		19.1	12842	38008	63154	88282	113694	138838	163604	188440	213500	238373	263210	288066			19.1	12971	37987	62838	88188	112646	137768	162945	187905	213039	238302	263325	288399
																		19.11	12689	37885	62851	88449	113597	138360	163668	188581	213530	238214	263144	288255			19.11	12632	37937	62836	87776	113019	137695	162961	187885	213067	238288	263129	288277
																		19.12	12895	37861	63060	88436	113457	138298	163405	188625	213366	238313	263243	288277			19.12	13080	37801	62889	88026	112981	137959	162907	187816	213163	238112	262962	288295
																		19.13	12798	37978	63020	88442	113584	138615	163434	188470	213520	238266	263208	288179			19.13	12753	37707	62985	87918	112778	137957	162858	188081	213012	238010	263226	288339
																		19.14	12987	37926	62900	88459	113620	138656	163511	188525	213591	238071	263022	288118			19.14	12860	38027	62768	87990	112794	137957	162896	187997	213046	238025	263315	288486
																		19.15	12809	38128	63236	88409	113693	138508	163440	188598	213439	238220	263157	288182			19.15	12834	37854	62827	87949	113038	137985	162872	188080	213113	238106	263371	288366
																		19.16	13112	38032	63203	88500	113373	138439	163544	188582	213388	238035	263143	288168			19.16	12941	37821	62781	87929	112823	138054	163038	188002	213122	238092	263222	288519
																		19.17	13029	38066	63130	88453	113431	138508	163587	188502	213555	238148	262880	288053			19.17	13009	37797	62816	88034	112898	138161	163253	188212	213172	238209	263359	288342
																		19.18	12825	38147	63209	88817	113525	138253	163650	188485	213433	237981	262925	288139			19.18	13006	38209	62973	88035	112876	138165	162860	188131	213132	238240	263309	288389
																		19.19	13124	37925	63294	88542	113497	138570	163588	188390	213471	237783	263011	288027			19.19	12873	38257	63055	87978	113037	138333	162968	188104	213334	238105	263146	288420
																		19.2	13158	38080	63267	88630	113376	138424	163512	188515	213393	238047	263071	288222			19.2	12765	38180	63126	88050	113142	138143	162949	188189	213013	238139	263490	288429
																		19.21	13045	38095	63182	88721	113322	138529	163370	188332	213313	238048	263081	288244			19.21	13156	38012	62961	88072	112854	138137	163290	188039	213176	238049	263330	288250
																		19.22	12948	38204	63442	88533	113472	138555	163528	188513	213285	238046	263089	287959			19.22	13141	38207	63111	88097	113241	138010	163126	188225	213294	238013	263513	288308
																		19.23	13007	38359	63676	88467	113481	138426	163336	188319	213294	238124	263104	288188			19.23	13118	38276	63201	88218	113007	138048	163122	188351	213237	238168	263606	288543
																		19.24	13152	38202	63331	88471	113463	138202	163416	188271	213247	238185	262748	288253			19.24	13094	38005	63359	88215	113136	138056	163338	188163	213300	238227	263419	288454
																		19.25	13208	38347	63457	88657	113312	138386	163601	188268	213232	238009	262997	288287			19.25	13437	38164	63237	88350	113098	138132	163362	188088	213333	238420	263450	288393
																		19.26	13444	38522	63523	88556	113426	138461	163543	188294	213337	238007	263087	288127			19.26	13378	38260	63150	88187	113265	138185	163214	188163	213227	238292	263664	288577
																		19.27	13236	38557	63598	88707	113422	138319	163491	188237	213255	237998	263126	288044			19.27	13323	38305	63202	88319	113194	138300	163395	188283	213483	238501	263578	288685
																		19.28	13429	38529	63419	88600	113416	138489	163216	188520	213531	238082	263253	288243			19.28	13350	38248	63255	88276	113377	138372	163375	188282	213286	238311	263483	288544
																		19.29	13401	38505	63823	88470	113347	138301	163384	188195	213528	238128	263211	288211			19.29	13556	38323	63355	88450	113233	138323	163355	188416	213577	238666	263560	288762
																		19.3	13397	38429	63504	88603	113411	138562	163519	188304	213161	238310	263048	288390			19.3	13372	38405	63411	88426	113426	138457	163286	188452	213765	238367	263432	288896
																		19.31	13450	38550	63610	88596	113388	138399	163255	188211	213253	238184	263275	288269			19.31	13456	38457	63479	88401	113231	138425	163338	188347	213536	238630	263772	288751
																		19.32	13548	38708	63537	88395	113526	138352	163129	188225	213220	238001	263195	288450			19.32	13589	38415	63647	88459	113557	138483	163471	188522	213723	238470	263655	288474
																		19.33	13379	38542	63730	88806	113357	138150	163387	188346	213210	238156	263452	288326			19.33	13480	38461	63398	88481	113635	138461	163426	188495	213417	238613	263538	288486
																		19.34	13658	38483	63571	88571	113286	138396	163372	188446	213173	238313	263447	288418			19.34	13280	38562	63372	88582	113584	138510	163397	188437	213514	238488	263449	288546
																		19.35	13727	38438	63432	88502	113420	138343	163198	188166	213296	238120	263296	288386			19.35	13551	38552	63462	88503	113429	138345	163417	188426	213731	238630	263637	288861
																		19.36	13600	38644	63745	88537	113359	138376	163600	188263	213339	238049	263375	288422			19.36	13780	38554	63536	88560	113417	138415	163527	188544	213514	238671	263792	288768
																		19.37	13607	38728	63683	88588	113341	138585	163484	188435	213272	238284	263405	288538			19.37	13868	38686	63498	88593	113487	138406	163574	188382	213544	238648	263844	288717
																		19.38	13566	38564	63664	88618	113373	138485	163260	188435	213270	238273	263413	288661			19.38	13721	38620	63602	88608	113660	138573	163523	188469	213603	238627	263671	288641
																		19.39	13739	38644	63617	88685	113382	138337	163305	188335	213188	238357	263441	288379			19.39	13710	38602	63416	88521	113492	138567	163610	188568	213496	238725	263560	288765
																		19.4	13634	38589	63639	88678	113530	138354	163407	188410	213491	238290	263270	288818			19.4	13697	38623	63667	88827	113463	138758	163591	188620	213492	238615	263600	288716
																		19.41	13654	38738	63876	88599	113335	138296	163375	188474	213545	238375	263371	288716			19.41	13664	38746	63478	88755	113600	138595	163442	188626	213429	238534	263672	288731
																		19.42	13557	38897	63930	88594	113771	138181	163382	188447	213532	238403	263520	288520			19.42	13614	38707	63518	88438	113665	138646	163640	188470	213637	238722	263600	288853
																		19.43	13742	38694	63567	88645	113300	138610	163450	188309	213242	238538	263581	288770			19.43	13828	38531	63607	88758	113450	138399	163518	188589	213636	238617	263766	288869
																		19.44	13784	38621	63688	88463	113439	138451	163447	188476	213252	238526	263757	288766			19.44	13980	38754	63594	88729	113521	138399	163609	188638	213622	238518	263701	288743
																		19.45	13742	38742	63602	88534	113377	138539	163266	188152	213263	238299	263425	288741			19.45	13845	38581	63500	88586	113561	138435	163734	188531	213610	238685	263743	288774
																		19.46	13705	38598	63758	88635	113411	138497	163452	188363	213619	238338	263574	288597			19.46	13764	38769	63629	88430	113418	138641	163559	188407	213613	238501	263602	288963
																		19.47	13724	38629	63631	88530	113437	138557	163586	188438	213487	238441	263669	288780			19.47	13882	38537	63460	88567	113585	138362	163583	188563	213529	238609	263683	288756
																		19.48	13696	38852	63604	88598	113589	138503	163647	188547	213213	238511	263824	288815			19.48	13717	38699	63749	88505	113616	138556	163363	188675	213487	238511	263679	288845
																		19.49	13719	38726	63745	88759	113443	138548	163415	188478	213367	238408	263877	288721			19.49	13618	38400	63858	88265	113491	138500	163476	188531	213609	238455	263642	288959
																		19.5	13853	38734	63760	88673	113525	138312	163448	188471	213509	238779	263984	288948			19.5	13803	38735	63603	88545	113345	138503	163694	188629	213625	238781	263843	288843
																		19.51	13564	38726	63638	88622	113525	138397	163541	188625	213515	238578	264082	288907			19.51	13627	38588	63280	88679	113385	138623	163626	188541	213617	238801	263740	288801
																		19.52	13617	38713	63451	88621	113391	138504	163406	188322	213562	238559	263849	288930			19.52	13787	38692	63650	88690	113518	138454	163386	188452	213573	238657	263735	288960
																		19.53	13713	38666	63776	88729	113598	138516	163563	188437	213437	238784	263783	288873			19.53	13627	38471	63453	88332	113509	138571	163488	188554	213733	238653	263653	288750
																		19.54	13635	38872	63404	88723	113464	138450	163584	188302	213747	238821	263897	289194			19.54	13846	38755	63540	88392	113576	138289	163372	188573	213744	238575	263736	288735
																		19.55	13559	38684	63561	88565	113665	138535	163754	188624	213498	238691	263767	289006			19.55	13570	38665	63422	88795	113557	138562	163512	188487	213596	238777	263810	288743
																		19.56	13595	38493	63494	88698	113580	138572	163561	188365	213740	238703	264100	289077			19.56	13609	38454	63490	88632	113491	138596	163633	188415	213541	238528	263502	288983
																		19.57	13715	38476	63524	88829	113658	138511	163545	188721	213669	238874	263915	289066			19.57	13537	38398	63573	88175	113283	138593	163389	188469	213681	238588	263768	288806
																		19.58	13402	38587	63471	88839	113680	138635	163823	188769	213560	238870	264047	289102			19.58	13653	38497	63418	88329	113508	138192	163470	188495	213764	238670	263806	288671
																		19.59	13556	38567	63567	88586	113625	138734	163815	188685	213624	238855	263789	288997			19.59	13593	38605	63628	88675	113634	138606	163625	188457	213557	238703	263758	288697
																		19.6	13464	38692	63504	88353	113686	138575	163398	188524	213654	238981	264028	288986			19.6	13429	38252	63259	88310	113391	138434	163453	188341	213574	238654	263788	288786
																		19.61	13434	38533	63482	88681	113650	138641	163602	188616	213620	238779	264036	289075			19.61	13554	38401	63502	88490	113455	138632	163490	188498	213574	238560	263834	288636
																		19.62	13637	38658	63619	88580	113792	138601	163661	188507	213826	238761	264121	289014			19.62	13509	38495	63558	88595	113341	138446	163600	188481	213314	238607	263682	288880
																		19.63	13463	38439	63606	88595	113744	138624	163758	188701	213613	239037	264067	289078			19.63	13648	38428	63533	88425	113286	138401	163285	188296	213348	238531	263650	288876
																		19.64	13681	38399	63583	88499	113611	138599	163763	188813	213800	238947	264191	289319			19.64	13560	38458	63441	88309	113602	138444	163409	188260	213641	238401	263533	288846
																		19.65	13440	38508	63431	88625	113805	138890	163715	188718	213889	239095	264041	289336			19.65	13754	38428	63710	88296	113346	138478	163391	188407	213411	238456	263913	288782
																		19.66	13308	38167	63632	88739	113501	138825	163949	188966	213936	238933	264219	289340			19.66	13666	38518	63429	88420	113277	138518	163308	188470	213656	238549	263609	288758
																		19.67	13454	38544	63491	88597	113615	138782	163771	188948	213832	239035	264114	289442			19.67	13485	38306	63572	88542	113555	138440	163396	188373	213707	238455	263851	288761
																		19.68	13418	38507	63558	88589	113639	138723	163873	189034	213893	238951	264266	289200			19.68	13327	38363	63453	88369	113545	138432	163536	188524	213703	238769	263682	288756
																		19.69	13314	38407	63424	88744	113686	138685	163680	188920	213763	239042	264227	289214			19.69	13489	38290	63476	88361	113450	138364	163401	188363	213390	238502	263575	288771
																		19.7	13271	38477	63589	88539	113818	138781	163872	188568	213535	238994	264080	289266			19.7	13581	38485	63599	88400	113413	138407	163259	188608	213666	238520	263765	288600
																		19.71	13398	38445	63446	88680	113629	138818	163790	188812	214023	239072	264286	289192			19.71	13344	38566	63499	88553	113472	138376	163499	188510	213534	238747	263577	288582
																		19.72	13505	38409	63451	88699	113898	138925	164024	188842	214122	239099	264059	289215			19.72	13481	38420	63562	88438	113532	138372	163556	188451	213446	238493	263534	288684
																		19.73	13268	38421	63694	88773	113839	138792	163875	188983	213947	239089	264302	289296			19.73	13354	38341	63415	88619	113425	138386	163316	188294	213468	238531	263597	288546
																		19.74	13359	38330	63331	88681	113617	138956	163953	188922	213897	239094	264204	289323			19.74	13449	38556	63433	88386	113395	138474	163543	188539	213742	238742	263634	288947
																		19.75	13570	38361	63727	88867	113800	138692	163859	188863	213944	239087	264115	289138			19.75	13484	38425	63640	88463	113379	138473	163604	188426	213563	238695	263668	288696
																		19.76	13467	38423	63574	88698	113751	139048	163957	189005	213875	239013	264224	289411			19.76	13484	38320	63532	88544	113277	138397	163507	188614	213538	238699	263878	288717
																		19.77	13385	38500	63492	88720	113771	138924	164020	188780	213986	239208	264279	288962			19.77	13462	38461	63280	88381	113583	138333	163577	188620	213560	238553	263827	288943
																		19.78	13458	38520	63532	88858	113819	138951	164048	188880	213887	239249	264095	289287			19.78	13504	38498	63499	88417	113327	138468	163591	188492	213415	238576	263712	288757
																		19.79	13294	38520	63686	88783	113824	138986	163908	189230	214115	239296	264197	289419			19.79	13563	38195	63644	88638	113395	138553	163615	188529	213496	238616	263764	288825
																		19.8	13431	38297	63619	88904	113929	138882	163934	189013	214288	239174	264397	289172			19.8	13377	38526	63157	88371	113648	138457	163632	188498	213776	238650	263820	288726
																		19.81	13448	38534	63601	88768	113838	139149	164073	188903	213908	238924	264242	289297			19.81	13567	38572	63316	88530	113471	138450	163579	188483	213596	238748	263738	288967
																		19.82	13295	38524	63477	88667	113971	139021	164009	188944	213959	239259	264225	289216			19.82	13355	38568	63672	88427	113389	138431	163513	188356	213516	238683	263713	289029
																		19.83	13381	38490	63741	88785	114128	139087	164135	189005	213999	239062	264027	289091			19.83	13268	38503	63420	88411	113435	138439	163426	188325	213404	238652	263846	288946
																		19.84	13367	38642	63586	88904	114028	139037	164053	189096	213932	238955	264208	289269			19.84	13504	38573	63535	88225	113600	138529	163278	188649	213357	238682	263621	288719
																		19.85	13465	38606	63582	88633	114098	138890	163989	189146	214073	239146	264110	289103			19.85	13554	38473	63504	88617	113444	138629	163475	188609	213722	238718	263816	288788
																		19.86	13264	38632	63830	88910	114109	138905	164127	188635	214109	239000	264122	288889			19.86	13614	38435	63550	88712	113746	138585	163777	188565	213412	238873	263595	288716
																		19.87	13399	38677	63752	88754	113814	139015	164070	188952	214186	239060	263927	289060			19.87	13428	38593	63470	88642	113630	138574	163492	188653	213670	238616	263691	288936
																		19.88	13395	38722	63664	88880	113992	139071	163926	188766	213979	238950	264057	288972			19.88	13480	38423	63776	88509	113617	138388	163500	188548	213526	238620	263887	288869
																		19.89	13396	38789	63641	88732	114030	139004	164120	189049	213995	239183	263931	288795			19.89	13608	38367	63722	88755	113452	138533	163528	188686	213495	238933	263642	288677
																		19.9	13396	38392	63623	88770	113838	138968	163866	189112	214116	238880	263961	288756			19.9	13657	38738	63540	88288	113533	138370	163500	188411	213410	238679	263636	288739
																		19.91	13602	38536	63810	88842	113785	138977	164128	189016	213975	238876	264053	288927			19.91	13575	38634	63527	88381	113645	138555	163579	188823	213514	238693	263843	288969
																		19.92	13415	38658	63581	88917	113973	139280	163972	188867	213842	238972	263943	289193			19.92	13592	38523	63619	88569	113590	138469	163476	188555	213656	238787	263743	289068
																		19.93	13456	38618	63622	88797	114188	138927	163835	188800	213972	239141	264035	289021			19.93	13841	38511	63802	88549	113479	138549	163439	188687	213790	238545	263757	289004
																		19.94	13628	38625	63625	88916	113980	138974	164127	188726	213771	238920	264045	288849			19.94	13781	38519	63663	88526	113425	138610	163375	188654	213631	238867	263527	288837
																		19.95	13542	38561	63690	89126	113980	138831	164040	188708	214025	239003	263699	289039			19.95	13641	38796	63570	88665	113538	138348	163357	188619	213639	238771	263730	288774
																		19.96	13587	38669	63556	88982	113843	138928	163906	188697	213925	238814	263701	288986			19.96	13743	38478	63536	88515	113609	138354	163565	188431	213519	238828	263798	288766
																		19.97	13522	38560	63620	88864	113819	138878	163970	188951	213818	238838	263860	289112			19.97	13577	38406	63604	88585	113530	138675	163407	188502	213566	238735	263773	288785
																		19.98	13522	38539	63690	88904	113668	138835	163791	188756	213894	238796	263745	288887			19.98	13830	38576	63824	88497	113582	138523	163629	188602	213507	238725	263964	288670
																		19.99	13471	38553	63697	88912	113724	138971	163780	188817	213840	238765	263900	288660			19.99	13473	38684	63536	88397	113326	138676	163781	188621	213612	238764	263650	288947
																		20	13598	38572	63770	88966	113914	138803	163824	188787	213848	238671	263857	288712			20	13511	38887	63599	88478	113558	138597	163626	188713	213689	238565	263816	288774
																		20.01	13691	38575	63731	88757	113838	138716	163710	188657	213815	238778	263945	288728			20.01	13553	38583	63627	88351	113429	138737	163383	188507	213753	238483	263638	288798
																		20.02	13585	38462	63598	88623	113736	138655	163755	188704	213971	238732	263686	288792			20.02	13646	38638	63378	88706	113471	138696	163649	188688	213588	238431	263951	288748
																		20.03	13440	38597	63713	88710	113765	138622	163758	188800	213763	238807	263687	288835			20.03	13530	38558	63452	88552	113407	138241	163421	188558	213715	238577	263837	288755
																		20.04	13682	38476	63541	88737	113808	138605	163764	188649	213868	238541	263690	288600			20.04	13655	38471	63536	88631	113378	138500	163457	188399	213622	238671	263573	288820
																		20.05	13393	38703	63547	88777	113833	138816	163688	188925	213892	238579	263605	288749			20.05	13711	38677	63568	88464	113404	138340	163500	188573	213409	238780	263666	288690
																		20.06	13551	38581	63462	88800	113691	138698	163710	188832	213638	238577	263785	288662			20.06	13408	38322	63600	88419	113516	138316	163445	188455	213551	238638	263701	288718
																		20.07	13530	38688	63409	88775	113674	138684	163580	188592	213745	238508	263674	288527			20.07	13555	38513	63252	88269	113362	138395	163575	188602	213573	238632	263670	288736
																		20.08	13424	38645	63554	88626	113535	138675	163489	188418	213631	238560	263619	288525			20.08	13657	38439	63487	88586	113622	138385	163545	188376	213437	238486	263544	288802
																		20.09	13416	38383	63718	88553	113672	138661	163915	188661	213492	238465	263629	288425			20.09	13711	38562	63725	88406	113116	138391	163322	188451	213578	238446	263597	288785
																		20.1	13788	38362	63663	88749	113564	138459	163691	188662	213482	238631	263487	288442			20.1	13548	38546	63502	88324	113251	138449	163456	188663	213716	238438	263666	288759
																		20.11	13570	38490	63509	88586	113729	138543	163556	188467	213439	238549	263477	288411			20.11	13565	38481	63384	88589	113552	138246	163384	188427	213510	238503	263700	288725
																		20.12	13464	38420	63437	88521	113355	138588	163376	188446	213484	238565	263362	288388			20.12	13588	38468	63485	88530	113541	138416	163383	188468	213420	238468	263336	288677
																		20.13	13327	38406	63446	88476	113466	138386	163419	188507	213442	238435	263264	288502			20.13	13512	38396	63311	88466	113180	138434	163393	188480	213404	238396	263335	288540
																		20.14	13383	38319	63461	88616	113291	138560	163592	188315	213452	238344	263232	288324			20.14	13513	38293	63398	88233	113381	138284	163267	188262	213471	238325	263453	288602
																		20.15	13085	38385	63490	88529	113430	138544	163440	188621	213546	238329	263397	288173			20.15	13572	38522	63184	88495	113339	138107	163153	188358	213327	238392	263458	288264
																		20.16	13231	38423	63293	88464	113422	138414	163364	188506	213405	238377	263172	288231			20.16	13340	38254	63383	88462	113259	138151	163473	188327	213416	238513	263409	288505
																		20.17	13371	38456	63317	88583	113447	138338	163478	188190	213697	238384	263250	288178			20.17	13424	38277	63181	88187	113384	138311	163172	188451	213336	238569	263507	288420
																		20.18	13376	38407	63230	88384	113475	138339	163712	188255	213354	238241	263435	288205			20.18	13376	38268	63188	88343	113001	138293	163103	188175	213298	238338	263632	288583
																		20.19	13438	38162	63390	88444	113193	138361	163302	188319	213280	238263	263443	288152			20.19	13388	38323	63248	88353	113114	138349	162949	188416	213235	238311	263308	288543
																		20.2	13261	38237	63341	88154	113372	138385	163426	188308	213393	238195	263343	288441			20.2	13124	38106	63280	88107	113182	138167	163117	188248	213272	238261	263196	288373
																		20.21	13165	38226	63301	88246	113168	138148	163410	188431	213637	238226	263201	288125			20.21	13172	38249	63193	88227	113149	138244	163153	188108	213275	238105	263439	288383
																		20.22	13348	38336	63205	88355	113145	138422	163319	188091	213459	238157	263135	288139			20.22	13315	38338	63041	88215	113041	138170	163256	188134	213162	238446	263280	288396
																		20.23	13022	38356	63206	88290	113036	138277	163252	188273	213196	238111	263351	288132			20.23	13295	38023	63171	88074	113070	137962	163085	188158	213187	238237	263326	288289
																		20.24	13158	38126	63237	88183	113336	138168	163186	188399	213144	238230	263196	288239			20.24	13318	38079	62834	88124	113047	138258	162922	188276	213178	238092	263330	288315
																		20.25	13197	38077	63189	88328	113202	138054	162941	188061	213201	238298	263258	288243			20.25	13092	38199	63004	88067	113154	138016	163003	188008	212900	238016	263133	288307
																		20.26	13111	38004	63030	88005	113168	138149	163184	188154	213092	238167	263057	288168			20.26	13077	38113	63025	87893	112968	137934	163145	188167	212996	238225	262981	288253
																		20.27	13104	38099	62922	88038	113067	138220	163177	188083	213132	238146	263108	288466			20.27	13151	38161	63139	88053	113105	138025	162992	187955	213246	238209	263144	288347
																		20.28	13139	37914	62992	87931	113324	138382	163076	188059	213246	237860	263100	288260			20.28	13061	38167	63009	88058	112831	137948	162899	187997	213121	237975	263053	288193
																		20.29	12790	38056	62804	88156	113245	138077	163004	188106	213084	238177	263094	288250			20.29	13120	37852	62919	88013	112983	137915	163009	188176	212963	237901	263200	288034
																		20.3	12925	37987	62930	88246	113218	138101	163099	188028	213203	238131	263094	288242			20.3	13062	37809	62981	88103	112946	137919	163150	187927	212988	238060	263126	288015
																		20.31	12969	37890	62914	88039	113078	138239	163047	187978	212975	237962	263140	288173			20.31	13151	38092	62988	87997	112813	137892	162995	188013	213086	237876	263106	288179
																		20.32	12915	37963	62824	88089	113127	138107	162927	188088	213138	238062	263113	288138			20.32	13033	37943	62784	87970	112827	137859	162996	188141	212930	237979	263000	288011
																		20.33	12953	37988	62798	88206	112986	137793	163046	187832	213206	238017	263124	288116			20.33	13029	38070	62793	87863	112846	137771	162861	187983	212792	237763	263000	287980
																		20.34	12943	38103	62864	88229	112882	137922	163023	187827	213077	237769	263036	288314			20.34	13000	37872	62811	87900	112763	137664	162847	187872	212578	237884	263022	287975
																		20.35	12917	37808	62979	87816	112931	137996	163012	187803	213184	237851	262980	288299			20.35	13080	37881	62717	87788	112784	137823	162978	187552	212895	237976	263165	288141
																		20.36	12627	37696	62956	88041	112894	137998	163050	187945	212915	237888	263104	288157			20.36	12946	37936	62750	87865	112795	137674	162788	187793	212935	237924	262938	288221
																		20.37	12661	37848	62907	87902	112825	137922	162867	187870	213017	238084	263184	288341			20.37	12795	37980	62658	87712	112790	137767	162911	187645	213090	237857	262916	287789
																		20.38	12681	37997	62639	87855	112974	137754	162867	187860	213070	238246	263162	288457			20.38	12922	37597	62824	87891	112645	137806	162712	187787	213009	237792	262874	287942
																		20.39	12761	37918	62711	88101	112738	137824	163061	187805	212856	238048	263163	288427			20.39	12864	37525	62740	87888	112876	137722	162870	187597	212780	237761	262795	287984
																		20.4	12835	37794	62754	87835	112902	138220	162995	187964	212803	238022	263126	288434			20.4	12874	37835	62685	87721	112818	137607	162718	187742	212948	237769	263001	287937
																		20.41	12616	37783	62827	87962	112961	137948	162805	187934	213020	238024	263179	288486			20.41	12646	37727	62777	87533	112454	137662	162757	187646	212727	237794	262853	288068
																		20.42	12924	37682	62797	87757	112857	137746	162919	187882	212823	238125	263343	288325			20.42	12807	37754	62711	87719	112475	137591	162819	187672	212784	237777	262906	288028
																		20.43	12639	37685	62807	87747	112950	137902	162831	187895	212815	238085	263348	288468			20.43	12707	37691	62717	87468	112458	137560	162697	187538	212677	237724	262942	287969
																		20.44	12550	37774	62635	87829	112955	137828	162732	187958	212901	238056	263240	288456			20.44	12698	37749	62682	87693	112511	137648	162728	187657	212558	237687	262802	288059
																		20.45	12752	37755	62568	87631	112779	137870	162732	187912	212738	238091	263334	288263			20.45	12642	37695	62874	87757	112931	137517	162765	187706	212833	237779	262759	287826
																		20.46	12630	37833	62773	87970	112740	137795	162927	188103	212857	238105	263448	288444			20.46	12511	37687	62705	87467	112789	137771	162580	187582	212659	237777	262672	287715
																		20.47	12574	37774	62715	87983	112895	137991	162875	187931	212851	238023	263428	288441			20.47	12463	37452	62794	87506	112343	137548	162446	187407	212655	237608	262847	287875
																		20.48	12656	37712	62794	87780	112842	137691	162895	187749	212913	238144	263281	288319			20.48	12678	37775	62591	87560	112428	137765	162434	187567	212541	237754	262839	287834
																		20.49	12641	37639	62561	87917	112715	137971	162884	188098	212707	238006	263603	288803			20.49	12664	37687	62627	87486	112534	137448	162672	187360	212732	237584	262794	287663
																		20.5	12549	37398	62567	87834	112856	137864	162941	188116	212960	238228	263327	288659			20.5	12660	37565	62728	87420	112665	137556	162609	187407	212759	237709	262815	287795
																		20.51	12382	37754	62818	87851	112972	137801	162888	187925	213023	238049	263539	288603			20.51	12658	37448	62480	87490	112558	137620	162552	187647	212799	237708	262842	287793
																		20.52	12521	37609	62670	87939	112867	137809	163037	187878	212968	238094	263660	288708			20.52	12756	37711	62580	87434	112541	137544	162567	187600	212708	237709	262846	287840
																		20.53	12524	37630	62761	87806	112850	137856	162986	188105	212781	238240	263480	288701			20.53	12738	37545	62704	87472	112571	137562	162564	187657	212676	237701	262782	287779
																		20.54	12460	37846	62675	87818	112763	137661	163066	187818	212819	238098	263587	288677			20.54	12712	37608	62668	87710	112618	137511	162615	187613	212765	237700	262756	287973
																		20.55	12499	37616	62665	88015	112889	137942	162887	187989	213071	238308	263410	288586			20.55	12504	37669	62464	87643	112564	137401	162511	187768	212885	237803	263011	288010
																		20.56	12525	37546	62820	87785	112951	137858	163042	188022	212956	238353	263493	288626			20.56	12435	37615	62840	87658	112620	137656	162709	187566	212927	237763	262644	288064
																		20.57	12539	37551	62701	87791	112727	137993	162981	188073	213117	238394	263483	288746			20.57	12715	37644	62718	87565	112507	137514	162848	187498	212741	237905	262704	287856
																		20.58	12625	37720	62745	87799	113010	137993	162907	187841	213199	238387	263618	288761			20.58	12833	37750	62789	87639	112729	137842	162555	187650	212599	237729	262741	287872
																		20.59	12563	37599	62671	87842	113204	137912	163229	188151	213011	238512	263557	288794			20.59	12839	37469	62780	87769	112542	137782	162691	187624	212562	237882	262782	287929
																		20.6	12776	37690	62711	87976	113009	138232	163132	188211	213263	238506	263648	288851			20.6	12614	37493	62683	87427	112639	137713	162629	187605	212536	237829	262758	287965
																		20.61	12638	37846	62676	88020	113021	138245	163230	188073	213175	238551	263619	288814			20.61	12522	37709	62772	87669	112733	137683	162660	187709	212603	237761	262881	287983
																		20.62	12693	37774	62982	87942	113111	137990	163247	188149	213355	238581	263597	288772			20.62	12744	37608	62600	87567	112728	137621	162743	187603	212693	238014	262891	288119
																		20.63	12748	37703	62937	87792	112926	138045	163049	188103	213279	238667	263667	288863			20.63	12726	37766	62681	87641	112517	137722	162664	187428	212664	237944	262785	288075
																		20.64	12572	37656	62732	87857	113067	137938	163210	188213	213067	238708	263850	288848			20.64	12798	37759	62736	87509	112808	137774	162622	187741	212748	237833	262714	287933
																		20.65	12489	37620	62709	87794	113060	138002	163077	188320	213270	238541	263540	288793			20.65	12521	37609	62923	87645	112743	137590	162551	187647	212535	238082	263021	288014
																		20.66	12599	37883	62663	87876	113139	138180	163059	188256	213279	238608	263669	288803			20.66	12771	37640	62798	87638	112810	137461	162672	187830	212716	237916	262965	288128
																		20.67	12687	37696	62852	87810	113258	138208	163164	188265	213328	238666	263606	288947			20.67	12725	37627	62801	87701	112753	137797	162784	187670	212708	237711	263067	287790
																		20.68	12685	37796	62934	88023	113208	138154	163307	188177	213363	238754	263936	288949			20.68	12893	37651	62696	87601	112732	137696	162726	187911	212807	237678	262933	287980
																		20.69	12578	37828	63025	87999	113138	138243	163255	188313	213315	238705	263554	288911			20.69	12765	37607	62838	87685	112735	137637	162711	187667	212679	238030	263047	287967
																		20.7	12686	37845	62973	88080	113099	138356	163274	188388	213146	238565	263730	288714			20.7	12751	37546	62889	87765	112892	137553	162851	187713	212679	238028	262961	288350
																		20.71	12733	37850	63055	87978	113095	138133	163177	188360	213620	238640	263573	288989			20.71	12839	37863	62817	87724	112835	137891	162766	187846	212866	237821	262843	287936
																		20.72	12644	37856	63025	88064	113015	138321	163252	188436	213473	238641	263877	289021			20.72	12698	37889	62838	87767	112829	137934	162874	187998	212990	237908	263044	288134
																		20.73	12611	37706	62913	87899	113237	138322	163317	188202	213543	238573	263641	288764			20.73	12923	37836	62706	87937	112853	137870	162743	187763	212828	238002	263031	288019
																		20.74	12794	37762	62809	88286	113467	138421	163531	188455	213378	238754	263675	288819			20.74	12899	37749	62873	87639	112926	137851	163046	187875	212943	238008	262958	288031
																		20.75	12663	37969	63037	88355	113130	138165	163514	188319	213597	238556	263747	289028			20.75	13123	37986	62841	87965	112883	138054	162880	187751	212886	238144	262991	288010
																		20.76	12947	37993	62994	88267	113262	138358	163553	188395	213500	238625	263814	288847			20.76	12974	37833	62760	87771	112921	137902	162769	187770	212931	238076	263006	288102
																		20.77	12899	37995	63178	88168	113243	138458	163315	188537	213497	238823	263768	288911			20.77	12845	37742	62828	87861	113078	137964	162961	187933	212785	237989	262939	288293
																		20.78	12759	38153	63193	88291	113308	138502	163294	188432	213383	238690	263746	288872			20.78	12771	37841	62910	87850	112951	137775	162777	187948	212902	238056	262938	288180
																		20.79	12792	38041	63079	88304	113346	138491	163299	188687	213291	238610	263814	288906			20.79	12806	37825	63055	87883	112982	137960	163192	187854	212962	237985	263075	288143
																		20.8	12779	37914	63134	88357	113369	138676	163344	188613	213551	238503	263767	288805			20.8	13157	37668	62979	87844	113147	137894	162926	187936	212943	238060	263347	288043
																		20.81	13208	38106	63200	88480	113193	138345	163457	188539	213531	238747	263672	288838			20.81	12927	37843	63170	87832	113008	137808	163031	187999	212888	237953	262948	288227
																		20.82	13048	37991	63193	88126	113432	138454	163465	188848	213483	238754	263833	288766			20.82	12658	37909	62963	87939	112931	138039	163044	188007	212811	238124	263293	288316
																		20.83	13062	37988	62916	88237	113533	138359	163359	188565	213521	238680	263680	288641			20.83	12882	38084	63049	88090	112940	137906	162987	187858	212873	238169	263153	288091
																		20.84	13026	37992	63050	88357	113458	138457	163503	188581	213708	238736	263676	288829			20.84	13235	37842	63172	87774	113027	137980	162988	187969	212988	237978	263185	288287
																		20.85	12985	38128	63126	88410	113556	138350	163532	188498	213585	238527	263777	288708			20.85	13033	38050	63110	88081	112841	137949	162984	187933	213018	238173	263184	288143
																		20.86	13090	38125	63209	88449	113528	138525	163422	188500	213464	238465	263826	288619			20.86	13018	37974	63050	88093	112934	137880	163039	187915	212984	237995	263267	288179
																		20.87	12917	38097	63033	88411	113264	138435	163414	188604	213528	238752	263789	288786			20.87	13019	38111	62985	87813	112969	138186	163043	187986	213042	238009	263191	288458
																		20.88	12876	38156	63066	88234	113490	138428	163650	188553	213656	238646	263519	288660			20.88	12961	38016	63100	88017	112929	138071	162930	188140	213073	238174	263051	288175
																		20.89	12939	37963	63100	88201	113348	138499	163625	188602	213506	238580	263523	288693			20.89	13123	38108	62990	87990	113051	137925	163105	188066	213228	237909	262956	288097
																		20.9	13091	37977	63018	88349	113587	138506	163656	188557	213278	238566	263617	288591			20.9	13352	38051	62935	88225	112922	137968	163034	187836	213138	238060	263296	287952
																		20.91	12890	38241	63231	88442	113379	138500	163747	188383	213575	238505	263804	288605			20.91	12945	37916	62887	87984	113036	138051	163050	188043	212984	238102	263105	288289
																		20.92	12898	37924	63054	88407	113591	138330	163830	188582	213370	238376	263595	288823			20.92	13036	37966	63151	87938	112998	137897	162866	187994	212979	238021	263196	288295
																		20.93	12899	37942	63119	88106	113500	138437	163563	188448	213569	238427	263429	288711			20.93	13139	38059	63244	88044	112939	137812	162912	187917	213174	238054	263240	288215
																		20.94	12910	38010	63119	88319	113565	138397	163396	188448	213640	238541	263619	288531			20.94	13103	37806	63156	87860	112993	138004	163018	187975	213159	238260	263170	288023
																		20.95	12884	38051	63137	88406	113590	138528	163371	188600	213428	238528	263609	288552			20.95	13191	37919	63121	87968	112905	137821	163118	188089	213168	238054	263338	288065
																		20.96	13003	38071	63256	88433	113470	138387	163390	188403	213470	238612	263577	288566			20.96	13190	38020	63098	88068	113176	138222	163095	188041	212979	238190	263062	288241
																		20.97	12955	37886	63199	88490	113369	138552	163478	188488	213619	238469	263565	288594			20.97	13253	37909	63091	88073	112962	138110	163055	188036	212814	238188	263249	288192
																		20.98	12877	37992	63132	88367	113518	138487	163385	188294	213489	238457	263451	288538			20.98	13113	37939	62911	88204	112978	137913	163074	187832	213258	238080	263083	288229
																		20.99	12980	37999	63154	88277	113445	138595	163500	188571	213402	238525	263551	288428			20.99	13078	38098	62888	88170	113000	137952	163013	187879	213042	238190	263073	288324
																		21	13081	38033	63315	88225	113194	138437	163527	188600	213446	238589	263678	288673			21	13062	38170	63054	87906	112937	137805	162861	188109	213033	238070	263220	288149
																		21.01	13057	38253	62995	88307	113344	138412	163276	188301	213559	238309	263575	288706			21.01	13068	38139	63104	88077	112910	137847	163084	188074	213040	238034	263296	288166
																		21.02	13004	38015	63108	88382	113565	138199	163353	188542	213331	238387	263398	288437			21.02	13093	38086	63095	88118	112968	137943	163082	188069	213193	238184	263179	288365
																		21.03	13055	38125	63052	88333	113498	138365	163510	188308	213526	238370	263576	288445			21.03	13053	38042	62956	88075	113063	137864	163056	188170	213164	238073	263268	288123
																		21.04	13087	38141	63186	88306	113396	138537	163418	188505	213503	238357	263549	288526			21.04	13139	38008	62991	88129	113056	138160	163113	188286	213106	237854	263080	288239
																		21.05	12693	38333	63295	88470	113416	138394	163465	188442	213466	238303	263504	288599			21.05	12956	37894	63146	88012	113021	137936	163174	188040	213055	238135	263173	288293
																		21.06	12926	38071	63436	88166	113360	138383	163502	188277	213325	238270	263363	288670			21.06	13100	38104	62964	88057	112764	137953	162955	187956	212943	238073	263112	288242
																		21.07	12793	38065	63240	88479	113439	138347	163495	188255	213309	238334	263206	288424			21.07	12974	38036	62701	88040	112956	138061	163133	188095	213043	237964	263193	288173
																		21.08	12911	38148	63088	88676	113411	138339	163342	188339	213387	238448	263337	288271			21.08	13237	38157	62976	88046	112960	137923	163240	187920	212975	238046	263075	288308
																		21.09	12914	38008	63212	88456	113427	138438	163380	188438	213461	238363	263347	288394			21.09	12973	38099	62956	88044	112939	138194	163031	187970	213043	237917	263129	288179
																		21.1	12870	38181	63306	88151	113520	138259	163268	188374	213530	238266	263552	288520			21.1	12762	37990	62833	87970	112921	137940	162896	187983	213070	238064	263024	288154
																		21.11	12874	38346	63361	88209	113462	138541	163321	188278	213509	238450	263628	288351			21.11	12927	38006	63110	88016	113112	137949	163073	187967	213056	237963	263149	287875
																		21.12	12979	37926	63133	88295	113438	138295	163204	188371	213379	238515	263461	288523			21.12	13181	38044	63066	88055	113033	138071	163024	187986	212954	237875	263099	288101
																		21.13	12875	38085	63170	88264	113524	138289	163412	188330	213364	238427	263463	288265			21.13	13084	38020	62719	88086	112999	137836	163063	187897	212997	237998	263114	288051
																		21.14	12956	38094	63329	88531	113366	138502	163241	188307	213321	238229	263387	288532			21.14	12921	37797	63025	88180	113038	138022	163024	188122	213013	237917	263351	288180
																		21.15	13084	37915	63231	88377	113274	138200	163238	188382	213314	238283	263445	288437			21.15	13139	37935	63096	88035	112840	138030	163032	188044	213038	238073	263287	288128
																		21.16	13074	38172	63205	88269	113433	138500	163109	188210	213237	238472	263545	288306			21.16	13123	37934	63184	88038	112953	137879	163097	188040	213025	238071	263000	288125
																		21.17	12918	38118	63377	88408	113351	138277	163371	188368	213315	238289	263492	288361			21.17	12962	37878	62774	87996	113259	138088	162939	187876	213039	238142	262879	288128
																		21.18	12822	38013	63153	88331	113293	138235	163256	188344	213507	238392	263329	288596			21.18	13031	38038	63036	88007	113044	138090	162883	188071	212967	237926	263037	288140
																		21.19	12851	37922	63146	88243	113292	138389	163166	188259	213233	238343	263324	288513			21.19	13060	37908	62850	87902	112816	137898	162781	187833	213136	238081	263009	288303
																		21.2	12993	37978	62922	87997	113401	138279	163251	188311	213280	238303	263569	288589			21.2	12935	38097	63068	88070	112677	137908	162875	187945	213021	238092	263228	288127
																		21.21	13017	37823	63151	88258	113339	138258	163182	188401	212912	238403	263487	288568			21.21	12877	37864	62745	88033	112910	137939	162707	187960	213037	237976	262921	288261
																		21.22	12861	38135	63199	88178	113258	138177	163280	188160	213311	238344	263301	288559			21.22	12943	37811	62860	87701	113114	137919	162953	188043	212945	237994	262983	288157
																		21.23	12868	38280	63094	87919	112948	138222	163018	188126	213106	238154	263530	288639			21.23	12972	37786	63123	87982	112979	137804	162985	187787	212608	237800	263114	288196
																		21.24	12782	38050	62995	88080	112998	138172	163107	188261	213223	238261	263402	288646			21.24	12857	37997	62834	87885	112988	137844	162757	187837	212687	237949	262926	288045
																		21.25	12886	37868	62931	88143	113201	138189	163202	188128	213423	238371	263362	288532			21.25	12771	37784	62815	87809	112820	137957	162723	187865	212716	237908	263297	288093
																		21.26	12882	37789	63029	88001	113136	137982	163264	188173	213229	238410	263571	288611			21.26	12894	37918	62861	87887	112878	137976	162803	188018	212776	237949	263153	288082
																		21.27	12850	37925	62917	87973	113215	137985	163085	188144	213145	238336	263371	288513			21.27	12869	37800	62806	88018	112950	137716	162950	188047	212908	237995	263018	287942
																		21.28	12886	37994	62993	88256	113201	138066	163080	188187	213054	238302	263609	288648			21.28	12949	37738	62756	87872	112846	137719	162805	187840	212855	237832	262879	287960
																		21.29	12789	37925	62955	88192	113170	138070	163091	188170	213270	238147	263570	288787			21.29	13010	37837	63000	87815	112727	137824	162850	187926	212781	237933	262925	287885
																		21.3	13017	38039	63110	87996	113088	138189	163130	188104	213028	238214	263607	288721			21.3	12858	37680	62791	87933	112733	137949	162845	187880	212752	237809	262790	288224
																		21.31	12869	37861	62901	88114	113293	138124	163062	188067	213168	238241	263790	288634			21.31	12830	37848	62697	88003	112835	138067	162755	187755	213059	238102	262945	288049
																		21.32	12661	38067	62919	88154	113136	138099	163023	188139	213162	238454	263705	288587			21.32	12825	37773	62819	87887	112953	137610	162719	187799	213067	237738	263064	288075
																		21.33	13027	37866	62926	87815	113219	138299	163076	188115	213127	238447	263626	288754			21.33	12875	37794	62789	87916	112840	137833	162948	187904	212694	238114	263093	288252
																		21.34	12793	37918	62922	88299	113102	138055	163056	188092	213109	238336	263533	288873			21.34	12983	37884	62841	87693	112802	137894	162981	187823	212838	237999	263015	288020
																		21.35	12866	37959	63143	88280	113021	137934	163279	187969	213090	238488	263565	289017			21.35	12887	38021	62810	87812	112731	137810	162892	187720	212861	237881	263033	288111
																		21.36	12936	37942	62990	88110	113155	138123	163040	188266	213340	238424	263681	288847			21.36	13154	37873	62970	87837	112781	137979	162869	187725	212907	238032	263158	288086
																		21.37	12849	38106	62894	87947	113030	138110	163097	188258	213188	238587	263777	288894			21.37	12840	38039	62700	88079	112746	137983	163157	187757	212920	237963	263074	288039
																		21.38	12871	38020	62952	88096	113047	138295	163217	188251	213384	238572	263902	288976			21.38	12926	37961	62741	87909	112752	137983	162889	187852	212876	237785	263008	288084
																		21.39	12938	38040	63024	87892	113096	138282	163245	188283	213229	238617	263891	288959			21.39	13102	37975	62786	88094	112774	137635	162907	187960	212807	237863	262949	288152
																		21.4	12764	37977	63136	88038	113017	138130	163302	188356	213398	238697	263982	289034			21.4	12652	38069	63027	87878	112806	137936	162964	187857	213223	238066	263142	288245
																		21.41	12737	38058	62871	88060	113175	138257	163236	188270	213471	238725	263943	289238			21.41	12928	37884	63031	88025	112722	137843	162975	187877	212958	238142	263154	288069
																		21.42	12997	38086	63174	88199	112929	138020	163113	188473	213474	238777	264064	289164			21.42	13063	37802	63178	87853	113039	137790	163065	187870	213158	237930	262999	288048
																		21.43	12938	38030	62961	88403	113300	138303	163400	188418	213428	238830	264033	289271			21.43	13194	38141	62927	88026	113034	138074	163073	188120	212951	238294	263141	288077
																		21.44	12962	38240	63138	88068	113276	138358	163441	188359	213562	238739	264174	289273			21.44	13160	38104	63068	87837	113124	138059	163079	188017	213082	238183	263162	288325
																		21.45	13079	38106	63293	88216	113515	138515	163674	188405	213450	238783	264242	289162			21.45	13380	38196	62972	88235	113131	138071	163094	187889	212995	238206	263214	288405
																		21.46	13276	38353	63201	88247	113383	138523	163576	188802	213336	239191	264193	289248			21.46	13255	38130	63286	88216	113224	138089	162985	188092	213137	238196	263156	288328
																		21.47	13206	38350	63239	88131	113412	138538	163569	188446	213639	238977	264191	289415			21.47	13325	38142	63221	88414	113027	138116	163088	188182	213192	238238	263134	288318
																		21.48	13192	38330	63368	88346	113640	138490	163527	188731	213702	239060	264268	289435			21.48	13223	38200	63358	88111	113073	138058	163188	188151	213324	238407	263185	288378
																		21.49	13278	38203	63306	88391	113504	138486	163593	188724	213758	239214	264466	289440			21.49	13321	38157	63397	88190	113240	138238	163337	188249	213124	238277	263184	288563
																		21.5	13177	38215	63305	88421	113555	138454	163646	188807	213931	239312	264247	289459			21.5	13309	38079	63230	87977	113109	138212	163052	188094	213174	238210	263483	288526
																		21.51	13300	38152	63356	88322	113698	138672	163600	188871	213805	239187	264248	289490			21.51	13376	38414	63221	88150	113226	138056	163268	188368	213183	238100	263383	288562
																		21.52	13161	38189	63301	88442	113585	138764	163832	188761	213651	238961	264309	289492			21.52	13420	38363	63343	88179	113195	138315	163389	188168	213478	238345	263337	288610
																		21.53	13268	38465	63308	88559	113756	138554	163865	188773	213694	239237	264524	289464			21.53	13208	38226	63257	88282	113287	138282	163266	188103	213261	238423	263410	288388
																		21.54	13278	38465	63228	88554	113597	138843	164088	188812	214016	239263	264422	289566			21.54	13357	38337	63410	88083	113383	138397	163201	188210	213369	238368	263477	288366
																		21.55	13319	38483	63449	88620	113750	138845	163868	188937	214002	239203	264449	289432			21.55	13414	38387	63389	88280	113423	138276	163365	188241	213255	238462	263524	288668
																		21.56	13313	38240	63663	88602	113908	138809	163657	188889	213815	239211	264389	289624			21.56	13380	38386	63306	88429	113437	138418	163219	188086	213307	238336	263336	288556
																		21.57	13197	38120	63463	88699	113747	138633	163940	188841	213994	239352	264559	289407			21.57	13406	38279	63186	88385	113285	138289	163482	188207	213372	238409	263474	288716
																		21.58	13235	38413	63523	88584	113888	138815	163789	189004	213935	239299	264514	289575			21.58	13422	38220	63409	88294	113458	138347	163471	188369	213584	238473	263657	288787
																		21.59	13340	38468	63751	88629	113975	138821	163846	189191	214161	239125	264335	289361			21.59	13493	38380	63509	88403	113390	138314	163507	188386	213316	238424	263393	288758
																		21.6	13465	38604	63610	88613	113888	138946	164040	188959	213814	239416	264449	289539			21.6	13592	38355	63298	88366	113211	138346	163284	188343	213269	238440	263387	288758
																		21.61	13293	38585	63373	88780	113710	138963	163823	188936	213819	239210	264115	289399			21.61	13443	38208	63565	88462	113502	138492	163435	188250	213399	238585	263654	288474
																		21.62	13555	38587	63523	88755	113822	138843	163898	188945	213964	239260	264414	289554			21.62	13432	38318	63379	88406	113420	138425	163429	188428	213486	238544	263381	288708
																		21.63	13411	38425	63520	88759	113923	138984	164086	188871	214027	239285	264470	289446			21.63	13481	38126	63313	88315	113295	138390	163262	188446	213439	238704	263294	288488
																		21.64	13321	38322	63365	88595	113781	138903	164094	189177	214094	239350	264344	289456			21.64	13579	38291	63483	88413	113395	138484	163577	188538	213397	238617	263471	288772
																		21.65	13447	38456	63492	89107	114213	139003	164015	189046	214167	239342	264227	289226			21.65	13527	38455	63264	88460	113156	138357	163414	188286	213516	238426	263553	288638
																		21.66	13337	38474	63545	88810	113872	138779	163934	189189	214177	239322	264331	289084			21.66	13332	38377	63067	88458	113257	138363	163335	188550	213370	238411	263572	288586
																		21.67	13486	38561	63728	88973	113934	139081	163970	189140	214259	239179	264246	289368			21.67	13285	38407	63259	88434	113421	138249	163337	188373	213151	238485	263702	288786
																		21.68	13506	38506	63683	88747	113952	139104	164031	189094	214206	239260	264269	289445			21.68	13248	38363	63432	88472	113368	138189	163549	188447	213404	238545	263551	288803
																		21.69	13365	38437	63631	88770	113883	139021	163902	189045	214036	239346	264193	289528			21.69	13460	38595	63421	88458	113498	138441	163341	188421	213480	238478	263563	288479
																		21.7	13333	38548	63750	88938	113914	138867	164002	188980	213963	239328	264325	289077			21.7	13510	38498	63547	88232	113305	138162	163560	188570	213478	238506	263454	288518
																		21.71	13212	38591	63604	88790	113907	138910	163974	188917	213998	239216	264424	289080			21.71	13598	38480	63377	88523	113503	138326	163267	188369	213664	238314	263539	288658
																		21.72	13444	38522	63525	88728	113993	139026	164049	189107	214103	239035	264097	289259			21.72	13455	38317	63445	88213	113417	138283	163437	188251	213470	238438	263511	288639
																		21.73	13444	38675	63546	88657	114053	138958	163981	188835	214106	238927	264083	289335			21.73	13435	38385	63611	88533	113508	138489	163453	188241	213405	238584	263464	288636
																		21.74	13583	38577	63577	88713	113829	138907	163727	189100	214271	239116	264170	289299			21.74	13574	38316	63283	88374	113352	138442	163368	188573	213573	238403	263521	288684
																		21.75	13354	38620	63545	88984	113822	139053	164015	189078	214002	239009	264137	289414			21.75	13543	38266	63428	88523	113389	138342	163391	188427	213587	238615	263394	288579
																		21.76	13443	38628	63607	88776	114019	139086	163877	189003	213847	239299	264117	289484			21.76	13582	38171	63298	88296	113490	138409	163251	188091	213452	238405	263562	288706
																		21.77	13316	38502	63483	88854	113782	138748	163886	188966	213977	239042	264168	289232			21.77	13527	38178	63458	88351	113311	138372	163339	188593	213275	238537	263633	288447
																		21.78	13417	38537	63775	88683	113901	138965	163731	188924	213768	239023	264255	289393			21.78	13417	38323	63337	88396	113334	138581	163255	188579	213359	238419	263597	288550
																		21.79	13425	38416	63614	88694	113837	138718	163817	188700	213807	239054	264203	289350			21.79	13438	38261	63470	88094	113439	138220	163386	188347	213281	238600	263422	288616
																		21.8	13597	38483	63573	88633	113802	138755	163910	188964	214002	238980	264208	289367			21.8	13570	38334	63361	88440	113289	138324	163412	188338	213145	238446	263661	288706
																		21.81	13339	38531	63619	88758	113918	138843	163804	189042	213841	238947	264252	289164			21.81	13505	38320	63431	88291	113546	138522	163354	188306	213396	238524	263562	288505
																		21.82	13427	38579	63589	88602	113838	138601	163921	188936	213888	238967	264022	289308			21.82	13362	38401	63435	88278	113497	138370	163259	188290	213462	238445	263605	288503
																		21.83	13341	38379	63597	88622	113790	138757	163748	188747	213829	238936	264213	289342			21.83	13453	38256	63386	88369	113279	138524	163248	188279	213474	238484	263405	288608
																		21.84	13364	38496	63470	88728	113720	138807	163901	188729	213736	239136	264398	289370			21.84	13399	38235	63426	88410	113230	138259	163301	188335	213374	238568	263590	288552
																		21.85	13232	38419	63387	88685	113841	138881	163805	188489	213733	239056	264175	289306			21.85	13311	38255	63246	88355	113364	138301	163422	188070	213142	238335	263432	288643
																		21.86	13295	38240	63529	88629	113787	138619	163862	188760	213629	238842	264180	289250			21.86	13164	38423	63331	88324	113455	138286	163020	188175	213382	238474	263387	288571
																		21.87	13166	38385	63567	88534	113644	138783	163562	188535	213573	238997	263973	289272			21.87	13208	38325	63168	88344	113093	138077	163256	188267	213382	238317	263366	288278
																		21.88	13232	38364	63428	88498	113541	138684	163794	188634	213832	239084	263977	289214			21.88	13209	38129	63287	88258	113174	138028	163252	188418	213261	238367	263252	288576
																		21.89	13185	38299	63299	88567	113492	138519	163765	188733	213618	239096	264091	289285			21.89	13455	38248	63242	88091	113246	138002	163207	188231	213311	238325	263536	288391
																		21.9	13211	38300	63300	88516	113559	138591	163685	188788	213698	238857	264191	289166			21.9	13238	38226	63409	88390	113359	138165	163267	188263	213250	238334	263345	288467
																		21.91	13288	38341	63276	88578	113420	138593	163781	188595	213593	238983	264161	289240			21.91	13179	38027	63324	88163	113099	138217	163272	188417	213255	238306	263396	288484
																		21.92	13355	38261	63495	88404	113549	138634	163604	188735	213713	239089	264057	289439			21.92	13273	37998	63302	88156	113145	138119	163249	188356	213479	238442	263497	288586
																		21.93	13225	38287	63351	88370	113415	138759	163667	188819	213693	238763	263874	289231			21.93	13228	38191	63300	88046	113229	138000	163136	188197	213146	238191	263353	288414
																		21.94	13237	38288	63299	88500	113511	138435	163686	188761	213710	239024	264020	289136			21.94	13138	38185	63331	88238	113011	138402	163090	188254	213275	238465	263147	288353
																		21.95	13211	38122	63302	88595	113623	138776	163627	188561	213458	239056	264254	289274			21.95	12947	38232	63052	88209	113444	138112	163252	188101	213280	238243	263188	288508
																		21.96	13148	38204	63280	88438	113474	138764	163744	188589	213678	238969	264175	289278			21.96	13197	38156	62938	88314	112946	138143	163225	188257	213143	238235	263247	288419
																		21.97	13140	38252	63256	88315	113309	138361	163630	188643	213653	239052	264133	289307			21.97	13219	38224	63037	88110	113136	137972	163215	188150	213216	238294	263418	288201
																		21.98	13383	38272	63305	88521	113524	138543	163538	188531	213489	239098	264216	289396			21.98	13196	38177	63173	88247	113056	137903	163379	188101	213344	238292	263374	288194
																		21.99	13176	38242	63323	88381	113558	138495	163784	188644	213780	239014	264205	289421			21.99	13124	38091	63059	88132	113060	138249	163210	188063	213218	238116	263261	288254
																		22	13133	38217	63216	88479	113544	138719	163594	188632	213895	239087	264277	289508			22	13296	38261	62952	87954	113029	138103	163136	188221	213364	238124	263395	288286
																		22.01	13268	38357	63253	88547	113848	138563	163586	188620	213616	239055	264199	289397			22.01	13207	38056	63011	88048	113026	138138	163056	188319	213232	238179	263379	288273
																		22.02	13157	38172	63372	88570	113496	138565	163557	188772	213444	239098	264270	289271			22.02	12945	38097	62928	88153	113087	138219	163080	188216	213185	238340	263143	288383
																		22.03	13146	38061	63245	88420	113408	138510	163502	188788	213640	239126	264256	289458			22.03	13099	38184	63104	88340	113195	138167	163077	188131	213390	238148	263305	288497
																		22.04	13147	38131	63249	88312	113440	138495	163721	188855	213712	239055	264203	289363			22.04	13225	38173	63428	87966	113127	137994	163183	188322	213203	238338	263348	288243
																		22.05	12995	38103	63138	88546	113585	138463	163888	188607	213710	239140	264273	289512			22.05	12971	37865	63053	88069	113033	138304	163002	188139	213400	238264	263267	288515
																		22.06	13041	38012	63553	88680	113431	138525	163785	188706	213767	239087	264267	289489			22.06	13026	38114	63129	88219	113017	137976	163298	187950	213239	238480	263315	288337
																		22.07	13086	38091	63202	88414	113574	138538	163792	188681	213883	239312	264104	289278			22.07	13041	38019	63238	88292	113210	138154	163188	188197	213016	238261	263277	288270
																		22.08	13042	38345	63299	88450	113541	138541	163893	188738	213722	239263	264278	289239			22.08	13137	38072	62930	87994	112890	138092	163300	188080	213012	238433	263332	288347
																		22.09	13183	38356	63334	88482	113540	138415	163649	188717	213793	239174	264313	289318			22.09	13353	37907	63048	88283	113197	138134	163271	188042	213324	238285	263423	288383
																		22.1	13040	38307	63353	88451	113644	138772	163694	188664	213772	239169	264258	289253			22.1	13153	38013	63084	88085	113115	138289	163266	187980	213275	238313	263227	288499
																		22.11	13148	38125	63381	88398	113863	138804	163763	188990	213830	239055	264155	289241			22.11	13000	38119	63096	88079	113247	138067	163239	188274	213090	238310	263265	288428
																		22.12	12861	38204	63365	88455	113773	138685	163874	188898	213852	239062	264215	289107			22.12	13288	38098	63129	88196	113142	138140	163274	188007	213060	238313	263342	288421
																		22.13	13124	38312	63221	88547	113652	138721	163985	188694	213820	238925	264026	289091			22.13	13213	38063	63121	88100	113100	138245	163128	188049	213156	238223	263196	288459
																		22.14	13161	38435	63363	88672	113795	138876	163675	188917	213743	238813	264100	289195			22.14	13118	38179	63133	88277	113012	138281	163067	188113	213292	238447	263304	288371
																		22.15	13363	38253	63308	88604	113735	138690	163693	188745	213737	239082	263787	288936			22.15	13267	38208	63207	88268	113134	138368	163136	188193	213008	238376	263319	288377
																		22.16	13112	38374	63329	88531	113654	138786	163772	188786	213846	238951	263765	288786			22.16	13260	37976	63060	88215	113200	137860	163027	187950	213139	238264	263296	288244
																		22.17	13070	38247	63362	88657	113770	138749	163648	188836	213624	238940	263913	288775			22.17	13339	38157	63153	88027	113228	138108	163184	188356	213197	238308	263390	288207
																		22.18	13167	38284	63472	88591	113480	138437	163630	188531	213689	238849	263905	288816			22.18	13299	38162	63078	88085	113107	138087	162915	188306	213058	238389	263196	288480
																		22.19	13214	38180	63626	88750	113567	138630	163529	188732	213601	239006	263881	288634			22.19	13232	38219	63225	88206	113138	138159	163267	188386	213134	238024	263234	288492
																		22.2	13220	38163	63546	88685	113682	138535	163674	188582	213529	238557	263771	288716			22.2	13334	38006	63109	88187	113247	138179	163123	188278	213276	238269	263435	288246
																		22.21	13200	38180	63478	88472	113593	138542	163582	188503	213556	238681	263733	288591			22.21	13418	38249	63347	88126	113217	138400	163000	188219	213332	238167	263483	288233
																		22.22	13246	38497	63360	88439	113342	138353	163512	188524	213643	238720	263483	288768			22.22	13133	38172	63252	88416	113185	138199	163295	188069	213071	238261	263323	288331
																		22.23	13167	38432	63242	88546	113442	138404	163351	188690	213539	238456	263443	288668			22.23	13291	38060	63076	88117	113115	138185	163182	188162	213166	238203	263290	288284
																		22.24	13175	38168	63407	88510	113462	138521	163525	188570	213317	238793	263407	288590			22.24	13110	38233	63107	88139	113147	138466	163157	188102	213151	238383	263510	288367
																		22.25	13260	38331	63496	88396	113348	138454	163455	188168	213363	238555	263316	288399			22.25	13287	38392	63287	87952	113128	138232	163437	188121	213218	238394	263211	288433
																		22.26	13563	38461	63545	88239	113207	138327	163345	188369	213283	238366	263375	288460			22.26	13186	38224	63038	88389	113330	138134	163154	188185	212959	238236	263210	288060
																		22.27	13326	38211	63545	88402	113337	138383	163378	188492	213383	238223	263367	288390			22.27	13280	38134	63182	88240	112991	138322	163107	188300	213161	238257	263121	288160
																		22.28	13211	38026	63469	88213	113404	138115	163313	188305	213386	238292	263451	288454			22.28	13333	38282	63320	87849	113285	138195	163154	188247	213065	238276	263550	288397
																		22.29	13144	38377	63400	88397	113156	138125	163142	188084	213348	238228	263502	288181			22.29	13155	38029	63060	87934	113083	138139	163210	188084	213203	238235	263119	288218
																		22.3	13267	38266	63283	88468	113180	138195	163124	188449	213198	238304	263083	288223			22.3	13094	38058	63120	88214	113195	138002	163118	188119	213337	238143	263300	288125
																		22.31	13105	38124	63306	88302	113173	138359	163219	188186	213112	238364	263246	288247			22.31	13127	38083	63140	88044	113004	138063	162961	188141	213281	238396	263181	288258
																		22.32	13090	38439	63336	88140	113188	138113	163240	188076	213159	238080	263237	288317			22.32	13137	38192	63070	88225	113069	138074	162856	188068	213064	238166	263143	288157
																		22.33	13234	38226	63260	88211	113269	137960	163161	188116	213077	238143	263274	288213			22.33	13196	38063	63112	88135	113041	137999	163047	188066	212996	237922	263371	288164
																		22.34	13253	38215	63000	88144	113179	138108	163200	188316	213099	238137	263220	288203			22.34	13106	37970	63011	88067	113091	137888	163168	188023	213104	238149	262967	288256
																		22.35	13343	38199	63097	87964	113267	138028	163087	188234	212907	238051	263108	288407			22.35	13106	38165	63088	87862	112892	137977	162870	188063	213054	238066	263023	288250
																		22.36	13118	38144	63076	88050	112927	137910	163008	188096	212803	238212	263090	288247			22.36	13128	38210	63011	87818	112961	137937	162872	187851	213094	237886	262911	288065
																		22.37	13155	38156	63226	87983	113008	137931	162887	188097	212967	238168	263251	288153			22.37	13016	38006	62953	87930	112716	138031	162971	187879	212822	237701	262972	288002
																		22.38	13213	37852	63258	87850	112996	138090	162937	187945	212967	238009	262968	288077			22.38	12933	37782	62989	87895	112687	137829	162874	187959	212887	238050	262828	287881
																		22.39	12840	37968	62875	87948	112978	137878	162883	187898	212941	238003	263173	288170			22.39	13081	37949	62926	87764	112759	137862	162834	187811	212810	237870	262867	288077
																		22.4	13174	38025	62853	87944	112801	137771	162837	187924	213112	238261	262885	288026			22.4	12955	37956	62815	87785	112819	137796	162819	187825	212757	237938	262875	287966
																		22.41	12883	38158	62889	87718	113023	137851	163036	187743	212806	238006	262985	288167			22.41	13032	37928	62906	87831	112964	137869	162700	187810	212706	237875	262954	287966
																		22.42	12948	37998	62941	88074	113084	137772	162869	187887	213023	237975	262998	287952			22.42	12965	37656	62828	87669	112893	137756	162741	187844	212792	237814	262928	287989
																		22.43	12853	37795	62984	87902	112932	137665	162803	187875	212822	237918	262781	287980			22.43	12858	37776	62643	87657	112909	137592	162787	187826	212800	237744	262710	287837
																		22.44	12802	37826	62648	87932	112807	137813	162855	187919	212890	237808	262893	287794			22.44	12808	37781	62818	87518	112579	137617	162700	187737	212695	237597	262860	287788
																		22.45	12698	37876	62792	87815	112801	137800	162687	187700	212738	237706	262904	288068			22.45	12742	37685	62638	87765	112880	137633	162617	187597	212551	237500	262537	287719
																		22.46	12621	37725	62997	87890	112779	137641	162722	187979	212692	238001	263161	287939			22.46	12745	37512	62666	87752	112902	137663	162699	187506	212630	237735	262569	287702
																		22.47	12539	37774	62615	87780	112993	137825	162841	187813	212956	237727	262779	287892			22.47	12769	37564	62733	87745	112474	137707	162577	187648	212621	237818	262825	287907
																		22.48	12921	37551	62615	87796	112599	137857	162640	187743	212696	237909	262983	288078			22.48	12669	37647	62736	87527	112694	137470	162359	187605	212569	237515	262732	287754
																		22.49	12935	37566	62692	87717	112875	137757	162771	187865	212962	237781	262952	287730			22.49	12801	37738	62498	87554	112639	137569	162755	187837	212635	237733	262521	287947
																		22.5	12713	37848	62570	87824	112657	137609	162698	187907	212567	237697	262730	287832			22.5	12602	37740	62430	87535	112544	137384	162637	187476	212554	237657	262549	287767
																		22.51	12453	37786	62780	87687	112569	137760	162893	187889	212796	237629	262830	287741			22.51	12610	37516	62650	87606	112593	137474	162519	187262	212608	237558	262597	287757
																		22.52	12581	37709	62779	87627	112614	137588	162671	187649	212781	237733	262859	288009			22.52	12741	37742	62481	87575	112528	137467	162585	187671	212535	237342	262856	287556
																		22.53	12654	37568	62575	87670	112801	137619	162476	187682	212727	237747	262945	287977			22.53	12582	37623	62417	87628	112458	137430	162547	187734	212615	237532	262577	287728
																		22.54	12709	37616	62599	87630	112715	137833	162472	187646	212664	237714	262815	287903			22.54	12495	37528	62514	87577	112568	137416	162495	187668	212603	237401	262387	287699
																		22.55	12550	37632	62808	87682	112757	137809	162674	187698	212765	237805	262920	288010			22.55	12612	37532	62342	87446	112527	137478	162326	187434	212732	237461	262691	287687
																		22.56	12695	37432	62691	87610	112647	137734	162790	187731	212500	237532	262895	287747			22.56	12475	37520	62631	87439	112219	137410	162376	187457	212460	237330	262609	287627
																		22.57	12582	37570	62819	87734	112659	137642	162741	187849	212709	237696	262989	287878			22.57	12668	37375	62417	87453	112583	137394	162492	187513	212395	237609	262495	287724
																		22.58	12464	37475	62645	87529	112591	137621	162706	187549	212787	237519	262814	287856			22.58	12489	37509	62562	87575	112464	137436	162393	187465	212620	237525	262642	287660
																		22.59	12550	37522	62660	87746	112487	137934	162688	187447	212707	237645	262745	287820			22.59	12440	37434	62509	87300	112459	137485	162623	187447	212527	237275	262590	287463
																		22.6	12503	37304	62531	87332	112458	137735	162593	187602	212544	237666	262868	287777			22.6	12666	37399	62358	87575	112535	137636	162562	187526	212365	237520	262545	287359
																		22.61	12483	37578	62550	87593	112592	137504	162475	187430	212680	237614	262753	287855			22.61	12434	37393	62401	87306	112701	137297	162416	187512	212491	237512	262518	287404
																		22.62	12366	37619	62304	87429	112721	137470	162729	187469	212504	237647	262867	287872			22.62	12436	37449	62599	87530	112519	137236	162457	187242	212321	237474	262477	287490
																		22.63	12274	37636	62392	87424	112735	137495	162518	187442	212562	237526	262702	287920			22.63	12524	37476	62275	87332	112439	137473	162506	187456	212339	237352	262550	287519
																		22.64	12330	37465	62586	87607	112645	137589	162560	187584	212607	237669	262741	287666			22.64	12449	37386	62314	87229	112455	137540	162377	187611	212356	237683	262512	287530
																		22.65	12427	37335	62511	87593	112551	137429	162640	187534	212510	237593	262646	287757			22.65	12501	37244	62489	87383	112307	137275	162340	187371	212290	237349	262630	287483
																		22.66	12521	37423	62357	87704	112640	137459	162635	187538	212627	237831	262699	287526			22.66	12311	37391	62359	87336	112422	137248	162229	187382	212395	237512	262423	287291
																		22.67	12456	37479	62279	87494	112616	137565	162637	187542	212443	237640	262920	287805			22.67	12361	37127	62446	87340	112412	137373	162292	187371	212555	237253	262466	287421
																		22.68	12392	37529	62544	87460	112574	137585	162467	187408	212457	237526	262751	287806			22.68	12387	37296	62290	87302	112409	137507	162305	187393	212370	237234	262414	287507
																		22.69	12323	37242	62320	87603	112354	137597	162399	187570	212497	237751	262726	287761			22.69	12739	37396	62298	87344	112243	137452	162485	187400	212621	237384	262525	287309
																		22.7	12315	37344	62522	87454	112507	137410	162431	187376	212287	237569	262628	287908			22.7	12236	37363	62293	87420	112226	137418	162331	187350	212292	237591	262440	287555
																		22.71	12338	37319	62527	87579	112517	137465	162621	187534	212498	237769	262731	287848			22.71	12295	37286	62247	87481	112392	137294	162333	187462	212414	237622	262301	287624
																		22.72	12369	37393	62543	87489	112308	137280	162542	187494	212595	237633	262689	287959			22.72	12535	37334	62433	87252	112479	137292	162372	187440	212467	237295	262603	287463
																		22.73	12430	37352	62504	87492	112473	137642	162506	187351	212503	237486	262573	287869			22.73	12240	37494	62252	87446	112399	137401	162571	187212	212314	237228	262310	287407
																		22.74	12369	37398	62474	87423	112342	137517	162611	187394	212543	237641	262676	287690			22.74	12443	37145	62181	87367	112366	137386	162377	187181	212230	237268	262297	287434
																		22.75	12378	37475	62285	87335	112653	137517	162443	187584	212604	237670	262679	287794			22.75	12550	37140	62219	87267	112470	137217	162272	187319	212286	237156	262348	287288
																		22.76	12410	37459	62430	87397	112519	137305	162447	187449	212452	237505	262673	287812			22.76	12516	37193	62508	87307	112127	137297	162464	187268	212312	237289	262352	287474
																		22.77	12345	37367	62506	87425	112389	137336	162447	187522	212440	237453	262563	287661			22.77	12404	37249	62590	87399	112129	137354	162342	187349	212406	237244	262409	287484
																		22.78	12258	37283	62577	87496	112251	137468	162685	187458	212472	237575	262900	287772			22.78	12495	37513	62517	87391	112538	137367	162208	187426	212362	237435	262459	287361
																		22.79	12303	37286	62444	87502	112389	137350	162557	187264	212648	237522	262590	287798			22.79	12350	37237	62262	87254	112229	137306	162212	187359	212361	237324	262609	287250
																		22.8	12339	37216	62405	87385	112449	137344	162477	187670	212508	237726	262732	287796			22.8	12342	37141	62403	87378	112143	137342	162051	187369	212499	237216	262401	287423
																		22.81	12245	37296	62421	87372	112476	137515	162507	187533	212509	237491	262938	287876			22.81	12277	37420	62245	87397	112147	137326	162329	187390	212225	237348	262376	287522
																		22.82	12294	37321	62298	87480	112456	137328	162384	187406	212460	237449	262643	287577			22.82	12437	37458	62234	87262	112208	137275	162321	187487	212114	237070	262267	287352
																		22.83	12327	37490	62480	87353	112362	137441	162416	187365	212431	237602	262604	287783			22.83	12539	37410	62262	87057	112077	137113	162319	187304	212383	237177	262302	287530
																		22.84	12446	37345	62308	87445	112294	137268	162348	187429	212355	237474	262633	287675			22.84	12428	37276	62195	87310	112142	137159	162259	187462	212426	237235	262293	287405
																		22.85	12287	37229	62359	87299	112242	137384	162447	187653	212341	237493	262693	287717			22.85	12396	37204	62330	87231	112451	137346	162232	187488	212383	237258	262246	287552
																		22.86	12142	37517	62138	87348	112264	137507	162509	187465	212469	237463	262587	287810			22.86	12330	37392	62351	87261	112230	137058	162102	187285	212262	237252	262456	287492
																		22.87	12258	37307	62392	87500	112270	137340	162353	187448	212562	237636	262742	287667			22.87	12436	37289	62358	87076	112163	137168	162329	187067	212247	237038	262286	287561
																		22.88	12498	37472	62449	87369	112405	137278	162514	187351	212480	237695	262705	287649			22.88	12524	37264	62259	87382	112325	137189	162183	187142	212290	237203	262341	287542
																		22.89	12300	37266	62323	87573	112403	137526	162433	187472	212617	237460	262737	287593			22.89	12370	37155	62111	87308	112221	137100	162418	187303	212229	237224	262344	287571
																		22.9	12393	37460	62325	87607	112398	137560	162562	187233	212371	237271	262276	287877			22.9	12388	37317	62265	87203	112381	137134	161953	187453	212102	237580	262278	287484
																		22.91	12495	37111	62277	87584	112227	137416	162383	187423	212438	237540	262828	287798			22.91	12310	37220	62270	87270	112263	136957	162319	187275	212301	237406	262271	287428
																		22.92	12246	37394	62212	87175	112371	137144	162536	187418	212280	237554	262657	287799			22.92	12514	37160	62223	87308	112390	137340	162300	187392	212238	237253	262252	287457
																		22.93	12305	37242	62434	87293	112346	137380	162313	187386	212347	237669	262693	287605			22.93	12523	37247	62155	87178	112199	137255	162277	187277	212550	237281	262271	287356
																		22.94	12202	37446	62210	87213	112456	137245	162378	187403	212388	237510	262698	287608			22.94	12514	37189	62346	87191	112177	137188	162236	187205	212222	237307	262227	287479
																		22.95	12415	37287	62370	87337	112404	137512	162511	187417	212352	237576	262555	287631			22.95	12335	37261	62373	87187	112148	137288	162238	187160	212079	237227	262482	287426
																		22.96	12382	37228	62401	87277	112254	137459	162287	187243	212419	237653	262599	287558			22.96	12370	37264	62309	87159	112101	137239	162287	187149	212224	237332	262335	287283
																		22.97	12253	37328	62382	87310	112375	137357	162546	187452	212294	237580	262800	287776			22.97	12423	37182	62205	87180	112133	137397	162179	187152	212366	237220	262287	287395
[truncated: 1,703 more rows]

## Sheet: Figure 4
Figure 4a																							Figure 4b
240 K			260 K			280 K			300 K			320 K			340 K			360 K					240 K			260 K			280 K			300 K			320 K			340 K			360 K
P/P0	Ds/R2 (s-1)	Uptake (cm3 g-1)	P/P0	Ds/R2 (s-1)	Uptake (cm3 g-1)	P/P0	Ds/R2 (s-1)	Uptake (cm3 g-1)	P/P0	Ds/R2 (s-1)	Uptake (cm3 g-1)	P/P0	Ds/R2 (s-1)	Uptake (cm3 g-1)	P/P0	Ds/R2 (s-1)	Uptake (cm3 g-1)	P/P0	Ds/R2 (s-1)	Uptake (cm3 g-1)			P/P0	Ds/R2 (s-1)	Uptake (cm3 g-1)	P/P0	Ds/R2 (s-1)	Uptake (cm3 g-1)	P/P0	Ds/R2 (s-1)	Uptake (cm3 g-1)	P/P0	Ds/R2 (s-1)	Uptake (cm3 g-1)	P/P0	Ds/R2 (s-1)	Uptake (cm3 g-1)	P/P0	Ds/R2 (s-1)	Uptake (cm3 g-1)	P/P0	Ds/R2 (s-1)	Uptake (cm3 g-1)
9.15787e-06	1.22e-08	0.00699	9.81576e-06	1.342e-08	0.01678	8.63156e-06	1.84525e-08	0.0033	1.0421e-05	9.83503e-05	0.00321	7.80261e-06	0.000219127	0.000831081	9.78945e-06	0.000196482	0.0003956	8.99998e-06	0.00103	0.01383			8.56577e-06	1.52e-07	0.000472	1.03289e-05	1.342e-07	0.000852	8.31577e-06	9.0024e-07	0.00012	9.92103e-06	2.94595e-07	0.000606667	1.06052e-05	5.30151e-07	0.000896552	9.40787e-06	2.33978e-06	0.000993158	9.77629e-06	5.08261e-06	0.00114
0.00495	3.22e-08	7.48547	0.00497	1.419e-06	6.57409	0.00495	5.64163e-06	7.55526	0.00495	0.000102313	5.75346	0.00495	0.0002977	2.49699	0.00495	0.000449332	1.36112	0.00497	0.00133	0.78269			0.00495	3.81714e-07	0.83945	0.00495	3.157e-07	0.69594	0.00495	1.62947e-06	0.98406	0.00496	3.78004e-07	1.01619	0.00495	5.89886e-07	0.76582	0.00495	2.65355e-06	0.43656	0.00496	5.55384e-06	0.25062
0.00503	1.32e-07	14.7489	0.00514	1.892e-06	12.6264	0.0052	7.623e-06	13.9038	0.00558	0.000125282	10.2933	0.00633	0.000336743	4.38036	0.00711	0.000620046	2.37212	0.00778	0.00159	1.40309			0.00546	9.54286e-07	1.29606	0.00543	3.74e-07	1.11336	0.00565	1.78112e-06	1.61063	0.00628	7.41811e-07	1.63299	0.00694	6.81978e-07	1.30272	0.00766	4.88099e-06	0.80593	0.00809	7.30415e-06	0.48498
0.00522	4.26e-07	21.8827	0.00559	2.068e-06	18.2806	0.00597	9.1355e-06	19.7453	0.0068	0.000151653	14.2945	0.00824	0.000363585	6.09055	0.00964	0.00063132	3.27163	0.01697	0.00181	2.56388			0.00728	1.08229e-06	1.56529	0.00712	5.357e-07	1.502	0.00734	1.88115e-06	2.23278	0.00844	1.15531e-06	2.25521	0.00939	1.90157e-06	1.82425	0.01653	5.34585e-06	1.19654	0.01739	1.12423e-05	0.84429
0.00545	8.51e-07	28.7969	0.00624	2.387e-06	23.682	0.00694	1.01791e-05	25.3587	0.00828	0.000190333	17.8917	0.01613	0.000656405	9.32084	0.01863	0.000922822	4.82422	0.03398	0.00216	4.48162			0.00975	2.10286e-06	1.80252	0.00893	5.753e-07	1.92368	0.00905	2.69427e-06	2.80862	0.0154	1.51024e-06	3.34637	0.01812	1.93393e-06	2.19344	0.03379	7.82508e-06	2.19269	0.0346	1.34639e-05	1.52417
0.00579	1.06e-06	35.5448	0.00702	2.651e-06	28.9555	0.00801	1.16916e-05	30.599	0.01458	0.000378004	24.049	0.03156	0.000771093	13.7532	0.0351	0.00106	7.48764	0.04756	0.00298	6.09881			0.01766	2.34286e-06	1.84477	0.01594	1.221e-06	3.43715	0.01566	4.5496e-06	3.8905	0.02547	1.93439e-06	3.76445	0.03527	2.00611e-06	3.31077	0.04717	8.09625e-06	3.12256	0.04878	1.42044e-05	2.17816
0.0062	1.31e-06	42.0161	0.00787	2.706e-06	34.09	0.00924	1.33403e-05	35.5441	0.01844	0.000468512	29.0284	0.04292	0.000907742	17.9513	0.04749	0.00112	9.76528	0.06139	0.00321	7.33902			0.03016	3.95429e-06	1.95674	0.0168	2.75e-06	3.53277	0.02006	4.80773e-06	4.05889	0.03578	2.16509e-06	4.31875	0.04758	2.58853e-06	4.47457	0.05973	8.71606e-06	3.81637	0.06304	1.73011e-05	2.79984
0.00673	1.36e-06	48.3141	0.00878	2.849e-06	39.1677	0.01542	8.349e-05	44.9196	0.02852	0.000477829	35.738	0.05388	0.00101	20.975	0.0606	0.00125	11.6351	0.07527	0.00326	8.65703			0.04058	7.69143e-06	2.03512	0.03376	4.554e-06	3.68962	0.03223	4.96907e-06	4.405	0.04579	2.67975e-06	4.805	0.06078	2.63831e-06	5.62128	0.07369	9.33586e-06	4.41819	0.07726	1.82435e-05	3.34721
0.00734	1.41e-06	54.4087	0.00973	3.476e-06	44.0203	0.01914	9.46825e-05	48.1106	0.03592	0.000581647	41.7123	0.06674	0.00117	24.0067	0.07341	0.00172	13.2641	0.08915	0.00338	9.71641			0.05084	1.92e-05	2.09618	0.04852	5.17e-06	3.83532	0.0425	5.4208e-06	4.63378	0.05594	2.9282e-06	5.42551	0.07305	2.6632e-06	6.25251	0.08754	9.72324e-06	5.19381	0.09141	1.89167e-05	3.85543
0.00803	1.46e-06	60.3229	0.01671	2.101e-05	55.3541	0.03064	0.000101791	56.9509	0.04383	0.000636218	46.6815	0.07923	0.00135	26.3741	0.08713	0.0018	14.6837	0.10324	0.00358	10.7163			0.06113	2.14857e-05	2.1558	0.06278	1.496e-05	3.97803	0.05271	5.74347e-06	5.06384	0.06571	4.20596e-06	6.00817	0.08697	2.71298e-06	7.34084	0.10133	1.02268e-05	5.78687	0.1057	1.99938e-05	4.30589
0.00881	1.57e-06	66.115	0.01914	2.475e-05	57.4958	0.03771	0.00018755	64.2186	0.05286	0.000721402	51.1792	0.09162	0.00137	28.764	0.10083	0.00187	15.9718	0.11785	0.00392	11.6689			0.07224	2.70857e-05	2.2362	0.076	1.573e-05	4.12427	0.06297	6.06613e-06	5.42739	0.07574	5.04005e-06	6.42163	0.10007	2.86232e-06	7.93733	0.1147	1.08079e-05	6.37079	0.13	2.03304e-05	4.90904
0.00965	2.47e-06	71.6703	0.03605	3.014e-05	69.0148	0.04595	0.000195113	71.1707	0.06192	0.000762663	55.212	0.10502	0.00142	30.7589	0.11455	0.00196	17.2988	0.1418	0.00427	13.0026			0.08264	3.07429e-05	2.29504	0.09086	1.793e-05	4.25113	0.07271	8.06667e-06	5.72656	0.08599	5.60795e-06	6.97457	0.11402	3.385e-06	8.80557	0.13884	1.54952e-05	7.08638	0.15066	2.2653e-05	5.44448
0.01531	3.28e-05	83.0397	0.04523	3.542e-05	81.6406	0.05378	0.000198138	76.3838	0.0713	0.000818565	59.0579	0.11861	0.00167	32.6569	0.13824	0.00203	18.9263	0.16249	0.00477	14.0735			0.09395	3.30286e-05	2.35927	0.10556	1.991e-05	4.37589	0.08288	1.11643e-05	6.088	0.09612	5.92739e-06	7.32588	0.13671	3.70857e-06	9.65897	0.15966	1.82069e-05	7.59964	0.17197	2.86444e-05	5.95529
0.01744	3.4e-05	85.5957	0.05373	4.719e-05	92.7163	0.0623	0.000232925	80.8941	0.08018	0.000879791	62.2584	0.14202	0.00173	35.2522	0.15856	0.00208	20.4588	0.18367	0.00521	15.2117			0.10443	3.36e-05	2.39349	0.12917	2.255e-05	4.52824	0.09268	2.46517e-05	6.34561	0.10666	7.75529e-06	7.83131	0.15763	4.28103e-06	10.4816	0.18125	2.026e-05	8.14885	0.19362	4.74601e-05	6.38728
0.02898	3.65e-05	93.1594	0.06239	5.071e-05	100.609	0.07178	0.000414425	85.4182	0.08939	0.000895763	64.46	0.16228	0.00186	37.4736	0.17937	0.00214	21.7358	0.20517	0.00551	16.2632			0.1298	3.74857e-05	2.46788	0.15065	2.519e-05	4.64309	0.10339	2.55229e-05	6.65676	0.13123	8.48291e-06	8.26227	0.17741	5.40106e-06	11.2589	0.20215	2.21969e-05	8.72742	0.21517	7.16951e-05	6.80472
0.03659	6.15e-05	102.686	0.0736	5.17e-05	106.869	0.08068	0.00045375	89.3647	0.09969	0.00117	67.2278	0.18204	0.002	39.7094	0.20029	0.00219	22.9444	0.2265	0.0057	17.1077			0.15079	3.81714e-05	2.52405	0.17157	2.607e-05	4.73528	0.1133	3.16859e-05	6.82914	0.15174	8.64263e-06	8.86087	0.19741	6.34687e-06	11.8405	0.22333	2.33978e-05	9.17175	0.2369	8.88615e-05	7.26539
0.04272	6.38e-05	110.59	0.08557	7.403e-05	113.048	0.09017	0.000470388	91.8925	0.10924	0.00117	69.7122	0.20249	0.00208	41.5619	0.22143	0.00227	24.2089	0.24804	0.00592	18.0317			0.1709	3.88571e-05	2.56538	0.19315	3.476e-05	4.87127	0.13814	3.42027e-05	7.24881	0.17234	9.79616e-06	9.40295	0.21801	7.7407e-06	12.3356	0.24464	3.00994e-05	9.66757	0.2586	0.000106365	7.68492
0.05006	6.73e-05	115.33	0.09775	0.00010417	117.961	0.09996	0.000523325	94.6686	0.1339	0.00117	73.5755	0.22355	0.00235	43.2309	0.24277	0.00277	25.3856	0.26972	0.00647	18.8507			0.19225	3.98857e-05	2.6481	0.21431	4.312e-05	4.98482	0.15872	3.5816e-05	7.45487	0.19249	1.53686e-05	9.77717	0.23901	9.75676e-06	12.9215	0.26595	3.41669e-05	10.0683	0.28022	0.000110404	8.01795
0.05854	8.82e-05	122.599	0.10979	0.000132	121.412	0.11029	0.000573238	97.1436	0.15412	0.00122	77.3271	0.24407	0.00249	44.969	0.26371	0.00282	26.4634	0.29127	0.00709	19.6471			0.21265	4.10286e-05	2.67067	0.23598	4.642e-05	5.08598	0.17969	4.00107e-05	7.73189	0.21369	1.59365e-05	10.2197	0.25981	1.27933e-05	13.5058	0.28754	5.96566e-05	10.4664	0.30226	0.000131946	8.38203
0.06637	9.31e-05	126.874	0.13306	0.0001441	128.055	0.13526	0.000582313	101.864	0.1735	0.00136	80.5262	0.26445	0.00293	46.6111	0.28501	0.00292	27.4969	0.31288	0.00748	20.411			0.23375	4.17143e-05	2.71995	0.25778	4.983e-05	5.184	0.20034	4.61413e-05	8.00919	0.2345	2.83947e-05	10.649	0.28087	1.37391e-05	13.9809	0.30911	6.66294e-05	10.8118	0.32405	0.000166952	8.75755
0.07552	9.47e-05	129.644	0.15189	0.0001496	131.25	0.15423	0.000642812	105.249	0.19314	0.00157	83.262	0.28553	0.00307	47.9295	0.30623	0.00308	28.3151	0.33458	0.00895	21.2083			0.25474	4.38857e-05	2.7701	0.27932	5.456e-05	5.28078	0.22112	4.80773e-05	8.24451	0.25541	3.10567e-05	10.9734	0.30232	1.64521e-05	14.6076	0.33027	7.28275e-05	11.1623	0.34516	0.000196909	9.0418
0.08523	0.000106	133.886	0.17206	0.0001925	134.891	0.17449	0.000733563	108.652	0.21361	0.00209	85.6797	0.30683	0.00349	49.3668	0.32734	0.00325	29.2272	0.35593	0.01015	21.7946			0.27515	4.57143e-05	2.81054	0.301	5.555e-05	5.35802	0.24136	5.64667e-05	8.48916	0.27623	3.4606e-05	11.2772	0.3234	3.50945e-05	15.026	0.35145	9.33586e-05	11.4778	0.36707	0.000225856	9.39749
0.09403	0.000107	136.573	0.19226	0.0002607	137.448	0.19475	0.000819775	111.517	0.23427	0.00213	88.0515	0.32812	0.00383	50.652	0.34808	0.00362	30.0608	0.37774	0.01109	22.5173			0.29641	4.99429e-05	2.86964	0.32218	6.534e-05	5.44364	0.26188	6.292e-05	8.67937	0.29733	3.58483e-05	11.6949	0.3449	3.6339e-05	15.4582	0.37342	0.000117764	11.7669	0.38802	0.000248072	9.63828
0.10368	0.000131	139.558	0.21263	0.0003014	140.903	0.21491	0.000930188	114.133	0.25515	0.0022	90.1292	0.34933	0.0042	51.9043	0.36923	0.00417	30.8273	0.39871	0.01192	23.1743			0.31763	5.22286e-05	2.92605	0.34364	7.271e-05	5.52235	0.28341	7.51813e-05	8.98613	0.31824	5.04005e-05	12.0267	0.36568	5.30151e-05	15.99	0.39398	0.000131709	12.1288	0.40952	0.000266248	9.92471
0.11322	0.000143	141.461	0.23257	0.0003806	143.68	0.23518	0.00111	116.355	0.27545	0.0025	92.2197	0.37046	0.00442	53.177	0.39101	0.00425	31.5973	0.42003	0.01237	23.7348			0.33855	5.56571e-05	3.00815	0.36551	8.107e-05	5.60493	0.30314	0.000101963	9.16467	0.33852	5.324e-05	12.3384	0.38707	5.50062e-05	16.373	0.41575	0.000144105	12.4737	0.43158	0.000271297	10.2636
0.13845	0.000168	145.785	0.25309	0.0008404	145.625	0.25584	0.00141	118.57	0.2963	0.00254	93.8499	0.39154	0.00466	54.3481	0.41261	0.00433	32.1214	0.44195	0.01377	24.3684			0.359	5.66857e-05	3.05176	0.387	8.547e-05	5.71748	0.32419	0.000124227	9.36585	0.3596	6.37105e-05	12.6324	0.40865	5.69974e-05	16.8005	0.43732	0.000192141	12.7111	0.4533	0.000296878	10.4879
0.15782	0.000352	148.932	0.27425	0.00155	147.3	0.27669	0.00185	120.722	0.31728	0.00269	95.7698	0.41287	0.0053	55.3	0.43367	0.00457	32.803	0.46366	0.01534	25.0087			0.38003	5.77143e-05	3.08556	0.40839	9.702e-05	5.80333	0.34477	0.000151653	9.5738	0.37995	7.22289e-05	12.9268	0.42935	6.94423e-05	17.294	0.45915	0.000195627	12.9903	0.4754	0.000313371	10.7087
0.1775	0.000414	150.545	0.29528	0.00196	149.459	0.29653	0.00278	122.077	0.33804	0.00315	97.1976	0.4336	0.00559	56.2704	0.45531	0.00465	33.5177	0.48558	0.01591	25.6147			0.40109	6.90286e-05	3.13754	0.43009	0.00010417	5.86764	0.3659	0.000165851	9.72166	0.40098	8.03924e-05	13.1648	0.45097	7.86515e-05	17.7493	0.4808	0.000213834	13.2674	0.49746	0.000318757	10.9238
0.1981	0.000573	153.388	0.31611	0.00248	151.05	0.31767	0.00316	123.602	0.35849	0.00345	98.724	0.45552	0.00622	57.2723	0.47713	0.00538	34.0987	0.50703	0.01649	26.1085			0.42231	7.69143e-05	3.22139	0.45185	0.0001122	5.93922	0.3866	0.000171981	9.97909	0.42234	9.79616e-05	13.5226	0.47151	9.08474e-05	18.1472	0.50255	0.000247149	13.5469	0.5194	0.000324816	11.1013
0.21829	0.00129	155.388	0.33662	0.00296	152.938	0.33838	0.00346	125.364	0.37961	0.00399	100.255	0.4769	0.00732	58.2164	0.49875	0.00631	34.7351	0.53889	0.01807	26.7366			0.44286	8.26286e-05	3.26191	0.47334	0.0001199	6.02451	0.4072	0.000188115	10.1301	0.44309	0.000103641	13.7616	0.49332	9.4332e-05	18.5259	0.52451	0.000260707	13.8016	0.55101	0.000363524	11.4523
0.23861	0.00202	157.363	0.3574	0.00323	154.496	0.35947	0.00407	126.847	0.39999	0.00429	101.361	0.49779	0.00844	59.0581	0.52008	0.00742	35.1631	0.56727	0.01984	27.3778			0.46425	0.000102629	3.30597	0.49421	0.0001463	6.09837	0.42859	0.000194891	10.2838	0.46455	0.000113401	14.0344	0.51491	9.95588e-05	19.0192	0.55608	0.000306418	14.1551	0.57987	0.00038372	11.7433
0.25912	0.00205	159.674	0.37887	0.00348	156.006	0.37967	0.00454	128.068	0.42066	0.00508	102.564	0.51973	0.00957	60.0269	0.55164	0.00842	35.9091	0.59607	0.02179	28.0021			0.4852	0.000104457	3.37994	0.51608	0.0001551	6.18301	0.44918	0.000201344	10.4466	0.48579	0.000117305	14.3662	0.54591	0.00011275	19.3785	0.58406	0.00034748	14.4092	0.60916	0.000424112	11.9732
[truncated: 30 more rows]

## Sheet: Figure 5
Figure 5a				Figure 5b				Figure 5c								Figure 5d
[truncated: 352 more rows]

## Sheet: Fig S10
original plots		fitting curve
Dihedral angle C1-N-C2-C3 (degree)	ΔE (kJ mol-1)	Dihedral angle C1-N-C2-C3 (degree)	ΔE (kJ mol-1)
90	74.1589	90	74.2216
95	52.3727	90.981	69.6694
[truncated: 998 more rows]

## Sheet: Fig S12
	MODBAP-ipa	FDC-4	FDC-4a
[truncated: 7,469 more rows]

[truncated: 38 more sheets: Fig S14, Fig S15, Fig S18, Fig S19, Fig S20, Fig S21, Fig S22, Fig S23, Fig S24, Fig S25, Fig S26, Fig S27, Fig S28, Fig S31, Fig S33, Fig S34, Fig S35, Fig S36, Fig S37, Fig S38 …]
